# Supplementary material for: Prolactin-Responsive Circular RNA circHIPK3 Promotes Proliferation of Mammary Epithelial Cells from Dairy Cow
Source: Genes (Basel). 2020 Mar 20;11(3):336. doi: 10.3390/genes11030336 (PMC7141114; doi:10.3390/genes11030336)
Supplement: Supplementary file 1 [file genes-11-00336-s001.zip]

Archive with 7 entries (6 files):
- supplementary materials/Figure S1.jpg
- supplementary materials/Figure S2.jpg
- supplementary materials/Figure S3.jpg
- supplementary materials/Table S1.docx
- supplementary materials/Table S2.xlsx
- supplementary materials/supplementary materials.docx
- supplementary materials/
