# Supplementary material for: Prolactin-Responsive Circular RNA circHIPK3 Promotes Proliferation of Mammary Epithelial Cells from Dairy Cow
Source: Genes (Basel). 2020 Mar 20;11(3):336. doi: 10.3390/genes11030336 (PMC7141114; doi:10.3390/genes11030336)
Supplement: Supplementary file 1 [file genes-11-00336-s001.zip › supplementary materials/Table S2.xlsx]

## Sheet: Sheet1
circRNA_ID	Chr	Strand	Splicedlength	Sequence position	Samples	Junction read	Gene Name
novel_circ_0000011	GJ059670.1	+	383	exon:10991-11109,exon:12122-12262,exon:14859-14981	Cont1,Cont2,Cont3,PRL1,PRL3	4,4,13,6,10	ASMT
novel_circ_0000016	GJ059944.1	-	268	intergenic_region:2968-3179,intergenic_region:7045-7100	Cont1,Cont2,Cont3,PRL1,PRL2,PRL3	15,36,11,16,34,8	--
novel_circ_0000021	GJ060138.1	-	549	intergenic_region:16614-16655,intergenic_region:17442-17554,intergenic_region:17638-17827,intergenic_region:19738-19941	Cont1,Cont2,Cont3,PRL1,PRL2,PRL3	16,26,36,17,19,15	--
novel_circ_0000024	chr10	+	347	exon:101192063-101192137,exon:101194210-101194305,exon:101197252-101197299,exon:101200642-101200769	Cont1,Cont2,Cont3,PRL1,PRL2,PRL3	12,5,10,5,10,10	SPATA7
novel_circ_0000027	chr10	-	250	exon:101263488-101263567,exon:101278084-101278253	Cont1,Cont3,PRL1,PRL2,PRL3	3,6,2,4,5	PTPN21
novel_circ_0000033	chr10	-	378	intergenic_region:101308755-101309132	Cont1,Cont2,PRL1,PRL2,PRL3	25,43,14,34,77	--
novel_circ_0000034	chr10	-	485	intergenic_region:101308755-101309239	Cont1,Cont2,Cont3,PRL2,PRL3	8,12,9,2,5	--
novel_circ_0000036	chr10	+	156	exon:101335701-101335856	Cont1,Cont2,Cont3,PRL1,PRL2	6,7,9,2,10	ZC3H14
novel_circ_0000042	chr10	-	411	exon:101399073-101399202,exon:101400472-101400550,exon:101408127-101408328	Cont1,Cont2,Cont3,PRL1,PRL2,PRL3	5,11,9,5,5,9	EML5
novel_circ_0000044	chr10	-	329	exon:101407293-101407419,exon:101408127-101408328	Cont1,Cont2,Cont3,PRL1,PRL2,PRL3	8,4,5,8,7,16	EML5
novel_circ_0000048	chr10	-	417	exon:101426472-101426613,exon:101450185-101450291,exon:101450961-101451128	Cont1,Cont2,Cont3,PRL1,PRL2	9,6,4,5,7	EML5
novel_circ_0000070	chr10	+	256	exon:102726208-102726252,exon:102728124-102728231,exon:102748451-102748553	Cont1,Cont2,Cont3,PRL1,PRL2,PRL3	11,11,16,12,5,7	TDP1
novel_circ_0000073	chr10	+	246	exon:102715463-102715555,exon:102726208-102726252,exon:102728124-102728231	Cont1,Cont2,Cont3,PRL1,PRL2,PRL3	2,7,5,2,7,6	TDP1
novel_circ_0000077	chr10	+	479	exon:102720486-102720653,exon:102721097-102721175,exon:102723759-102723941,exon:102724572-102724620	Cont1,Cont2,Cont3,PRL1,PRL2,PRL3	5,4,5,5,7,9	TDP1
novel_circ_0000088	chr10	-	375	exon:103303280-103303417,exon:103307227-103307290,exon:103314442-103314614	PRL1,PRL2,PRL3	4,6,4	TTC7B
novel_circ_0000089	chr10	-	454	exon:103303280-103303417,exon:103307227-103307290,exon:103314442-103314614,exon:103321096-103321174	Cont1,Cont2,Cont3,PRL1,PRL2,PRL3	5,17,16,5,12,12	TTC7B
novel_circ_0000093	chr10	-	324	intergenic_region:103453200-103453368,intergenic_region:103458248-103458402	Cont1,Cont2,Cont3,PRL1,PRL3	4,5,7,2,9	--
novel_circ_0000094	chr10	-	224	exon:103589435-103589542,exon:103592332-103592447	Cont1,PRL1,PRL2,PRL3	3,3,3,9	RPS6KA5
novel_circ_0000102	chr10	+	270	exon:103869414-103869512,exon:103870452-103870622	Cont1,Cont2,Cont3,PRL1,PRL2	6,12,7,14,11	CASC4
novel_circ_0000109	chr10	-	311	exon:104051060-104051166,exon:104053710-104053913	Cont3,PRL1,PRL2,PRL3	2,12,8,6	SPG11
novel_circ_0000117	chr10	+	264	exon:10556787-10556960,exon:10557088-10557177	Cont1,Cont2,Cont3,PRL1,PRL2,PRL3	16,25,8,14,24,4	PAPD4
novel_circ_0000119	chr10	+	502	exon:10556787-10556960,exon:10557088-10557177,exon:10560642-10560879	Cont1,Cont2,Cont3,PRL1,PRL2,PRL3	84,133,75,92,105,59	PAPD4
novel_circ_0000134	chr10	-	223	exon:11065565-11065691,exon:11068028-11068123	Cont1,Cont2,Cont3,PRL1,PRL3	2,6,4,5,4	SERINC5
novel_circ_0000135	chr10	-	356	exon:11077673-11077766,exon:11079244-11079326,exon:11079801-11079979	Cont2,Cont3,PRL1,PRL2,PRL3	16,27,11,5,22	SERINC5
novel_circ_0000150	chr10	-	328	exon:1154156-1154260,exon:1172367-1172480,exon:1175035-1175143	Cont2,Cont3,PRL1,PRL2,PRL3	2,10,3,4,5	APC
novel_circ_0000158	chr10	-	199	exon:11899437-11899512,exon:11902342-11902464	Cont1,Cont2,Cont3,PRL1,PRL3	2,2,5,6,2	MTFMT
novel_circ_0000159	chr10	+	302	exon:11936952-11937162,exon:11938229-11938319	Cont1,Cont3,PRL1,PRL2,PRL3	7,13,2,3,17	SLC51B
novel_circ_0000160	chr10	-	161	exon:12070870-12071030	Cont1,Cont2,Cont3,PRL1	6,5,3,7	CLPX
novel_circ_0000168	chr10	-	379	exon:12334978-12335123,exon:12336665-12336817,exon:12339335-12339414	Cont1,Cont2,Cont3,PRL2,PRL3	2,9,7,5,7	DPP8
novel_circ_0000172	chr10	-	343	exon:12354097-12354265,exon:12355110-12355283	Cont1,Cont2,Cont3,PRL1,PRL2,PRL3	13,16,16,17,6,13	DPP8
novel_circ_0000184	chr10	-	327	intergenic_region:12581156-12581405,intergenic_region:12595930-12596006	Cont1,Cont2,Cont3,PRL1,PRL2,PRL3	8,11,6,14,7,12	--
novel_circ_0000185	chr10	-	332	intergenic_region:12585871-12586202	Cont1,Cont2,Cont3,PRL1,PRL2,PRL3	6,4,7,10,11,11	--
novel_circ_0000186	chr10	+	471	exon:12697532-12697727,exon:12698188-12698381,exon:12699314-12699394	Cont1,Cont2,PRL1,PRL2,PRL3	11,8,9,10,5	RAB11A
novel_circ_0000189	chr10	+	248	exon:13185070-13185317	Cont1,Cont2,Cont3,PRL1,PRL2,PRL3	12,12,9,2,5,9	DIS3L
novel_circ_0000191	chr10	-	258	exon:13196271-13196321,exon:13197632-13197838	Cont1,Cont2,Cont3,PRL1,PRL2,PRL3	78,107,40,79,77,61	TIPIN
novel_circ_0000195	chr10	+	189	intron:13328508-13328559,intron:13337022-13337158	Cont1,Cont2,Cont3,PRL1,PRL2,PRL3	16,44,35,14,16,34	ZWILCH
novel_circ_0000199	chr10	+	344	intron:13513916-13514124,intron:13516397-13516453,intron:13520194-13520271	Cont3,PRL1,PRL2,PRL3	3,2,3,7	SMAD6
novel_circ_0000214	chr10	+	476	intergenic_region:13653694-13653848,intergenic_region:13668936-13669030,intergenic_region:13669627-13669852	Cont2,Cont3,PRL1,PRL2,PRL3	8,7,4,5,6	--
novel_circ_0000218	chr10	+	452	exon:13958242-13958435,exon:13958624-13958755,exon:13960029-13960103,exon:13963424-13963474	Cont1,Cont2,PRL1,PRL2,PRL3	28,38,17,22,25	SMAD3
novel_circ_0000220	chr10	-	462	exon:14038454-14038537,exon:14053861-14053950,exon:14054272-14054368,exon:14054499-14054689	Cont1,Cont2,Cont3,PRL1,PRL2,PRL3	8,17,7,12,16,6	MGC152585
novel_circ_0000221	chr10	-	400	exon:14053861-14053972,exon:14054272-14054368,exon:14054499-14054689	Cont1,Cont2,Cont3,PRL1,PRL2,PRL3	128,110,143,82,106,146	MGC152585
novel_circ_0000233	chr10	+	359	exon:14957467-14957551,exon:14957811-14957858,exon:14961737-14961827,exon:14962481-14962615	Cont1,Cont2,Cont3,PRL1,PRL2,PRL3	10,6,2,4,2,9	PIAS1
novel_circ_0000242	chr10	-	273	exon:15597640-15597762,exon:15597995-15598144	Cont1,Cont2,Cont3,PRL1,PRL2	6,11,5,4,4	ANP32A
novel_circ_0000243	chr10	+	236	intron:1587665-1587769,intron:1623888-1623939,intron:1629052-1629130	Cont1,Cont2,Cont3,PRL1,PRL2,PRL3	14,10,3,10,12,7	EPB41L4A
novel_circ_0000250	chr10	+	374	exon:16270596-16270665,exon:16271683-16271811,exon:16274371-16274439,exon:16276722-16276827	Cont1,Cont2,Cont3,PRL1,PRL2,PRL3	119,205,194,105,122,264	KIF23
novel_circ_0000259	chr10	+	155	intron:16292077-16292118,intron:16292793-16292905	Cont1,Cont2,Cont3,PRL1,PRL2,PRL3	14,28,33,14,24,50	KIF23
novel_circ_0000260	chr10	+	113	exon:16292793-16292905	Cont1,Cont2,Cont3,PRL1,PRL2,PRL3	21,26,19,16,26,19	KIF23
novel_circ_0000261	chr10	+	309	exon:16302999-16303307	Cont1,Cont2,Cont3,PRL1	4,6,8,3	KIF23
novel_circ_0000262	chr10	+	88	exon:1648581-1648668	Cont2,Cont3,PRL1,PRL2,PRL3	7,3,5,2,2	EPB41L4A
novel_circ_0000264	chr10	+	460	exon:1644720-1644817,exon:1646001-1646121,exon:1648581-1648668,exon:1651188-1651276,exon:1651889-1651952	Cont1,Cont2,Cont3,PRL1,PRL2,PRL3	21,10,36,26,19,27	EPB41L4A
novel_circ_0000266	chr10	+	292	exon:1679360-1679451,exon:1680719-1680796,exon:1687089-1687210	Cont1,Cont2,Cont3,PRL1,PRL2,PRL3	31,33,26,31,31,37	EPB41L4A
novel_circ_0000268	chr10	+	246	exon:1729959-1730006,exon:1731110-1731187,exon:1742059-1742178	Cont1,Cont2,Cont3,PRL1,PRL2,PRL3	3,6,5,2,4,5	EPB41L4A
novel_circ_0000274	chr10	-	220	exon:17538365-17538402,exon:17539484-17539665	Cont2,PRL1,PRL2,PRL3	15,6,3,9	UACA
novel_circ_0000276	chr10	-	360	exon:17539484-17539665,exon:17541190-17541296,exon:17541399-17541469	Cont1,Cont2,Cont3,PRL1,PRL2,PRL3	3,7,4,3,5,10	UACA
novel_circ_0000281	chr10	-	212	exon:17548510-17548567,exon:17549378-17549442,exon:17551075-17551163	Cont1,Cont2,Cont3,PRL1,PRL2,PRL3	11,21,8,18,15,14	UACA
novel_circ_0000282	chr10	-	346	exon:17548510-17548567,exon:17549378-17549442,exon:17551075-17551163,exon:17556527-17556660	Cont1,Cont2,Cont3,PRL1,PRL2,PRL3	50,73,60,24,46,73	UACA
novel_circ_0000300	chr10	-	438	exon:18709115-18709237,exon:18710095-18710205,exon:18712949-18713029,exon:18717431-18717553	Cont1,Cont2,Cont3,PRL2,PRL3	2,6,9,5,13	MYO9A
novel_circ_0000301	chr10	-	234	exon:18709115-18709237,exon:18710095-18710205	Cont2,Cont3,PRL1,PRL2,PRL3	4,5,4,5,3	MYO9A
novel_circ_0000305	chr10	-	260	exon:18727578-18727617,exon:18729227-18729370,exon:18734376-18734451	Cont1,Cont2,Cont3,PRL1,PRL2,PRL3	52,97,50,65,81,56	MYO9A
novel_circ_0000315	chr10	-	483	exon:18800169-18800295,exon:18803437-18803534,exon:18814901-18815000,exon:18818612-18818674,exon:18821416-18821510	Cont1,Cont2,Cont3,PRL1,PRL2,PRL3	15,10,20,10,12,22	MYO9A
novel_circ_0000319	chr10	-	63	intergenic_region:18818612-18818674	Cont1,Cont2,Cont3,PRL1	4,3,3,3	--
novel_circ_0000333	chr10	+	294	exon:19264654-19264798,exon:19272046-19272138,exon:19272644-19272699	Cont1,Cont2,Cont3,PRL1,PRL2,PRL3	24,28,7,23,32,14	ARIH1
novel_circ_0000342	chr10	+	366	exon:19325415-19325466,exon:19338352-19338409,exon:19341578-19341657,exon:19343625-19343688,exon:19344949-19345060	Cont1,Cont2,Cont3,PRL1,PRL2,PRL3	5,11,15,8,18,24	BBS4
novel_circ_0000347	chr10	-	417	exon:19383665-19383763,exon:19384383-19384579,exon:19388856-19388976	Cont1,Cont2,Cont3,PRL2,PRL3	5,3,14,10,2	ADPGK
novel_circ_0000349	chr10	-	410	exon:19388856-19388976,exon:19397671-19397733,exon:19401203-19401428	Cont1,Cont2,Cont3,PRL1,PRL2,PRL3	5,9,7,3,3,5	ADPGK
novel_circ_0000350	chr10	-	289	exon:19397671-19397733,exon:19401203-19401428	Cont1,Cont2,Cont3,PRL1,PRL3	8,3,4,3,14	ADPGK
novel_circ_0000352	chr10	+	472	exon:19795813-19796130,exon:19808041-19808194	Cont1,Cont2,Cont3,PRL2	2,11,5,8	NEO1
novel_circ_0000355	chr10	+	154	exon:19808041-19808194	Cont1,Cont2,Cont3,PRL2	6,4,2,5	NEO1
novel_circ_0000366	chr10	+	298	exon:20783829-20783978,exon:20785643-20785790	Cont1,Cont2,Cont3,PRL1,PRL2,PRL3	3,3,6,2,3,3	CHMP4A
novel_circ_0000369	chr10	+	357	exon:21535951-21536155,exon:21537125-21537276	Cont3,PRL1,PRL2,PRL3	2,4,6,3	SLC7A8
novel_circ_0000380	chr10	+	427	exon:2373462-2373628,exon:2377404-2377506,exon:2378326-2378482	PRL1,PRL2,PRL3	5,11,3	YTHDC2
novel_circ_0000389	chr10	+	359	exon:25851379-25851491,exon:25851778-25851853,exon:25852275-25852444	Cont2,Cont3,PRL1,PRL2,PRL3	9,8,3,3,10	SUPT16H
novel_circ_0000393	chr10	+	354	exon:25960617-25960894,exon:25963109-25963184	Cont2,Cont3,PRL1,PRL2,PRL3	8,22,11,9,8	HNRPC
novel_circ_0000394	chr10	+	393	intron:25960617-25960894,intron:25963109-25963223	Cont1,Cont2,Cont3,PRL1,PRL2	4,4,4,2,4	HNRPC
novel_circ_0000395	chr10	+	441	exon:25960617-25960894,exon:25963109-25963223,exon:25964024-25964071	Cont1,Cont2,Cont3,PRL1,PRL2,PRL3	200,261,313,179,243,390	HNRPC
novel_circ_0000396	chr10	+	439	intron:25960617-25960894,intron:25963109-25963184,intron:25964024-25964071,intron:25966413-25966449	Cont1,Cont2,Cont3,PRL1,PRL2,PRL3	15,13,12,3,9,22	HNRPC
novel_circ_0000409	chr10	+	687	intron:28604519-28604596,intron:28615535-28615590,intron:28619610-28619847,intron:28623782-28623918,intron:28633619-28633796	Cont1,Cont2,Cont3,PRL1,PRL2,PRL3	53,60,56,52,35,64	AVEN
novel_circ_0000412	chr10	+	609	intron:28615535-28615590,intron:28619610-28619847,intron:28623782-28623918,intron:28633619-28633796	Cont1,Cont2,Cont3,PRL1,PRL2,PRL3	37,47,47,28,30,48	AVEN
novel_circ_0000413	chr10	+	348	intron:28615535-28615590,intron:28633619-28633796,intron:28645009-28645122	Cont1,Cont2,Cont3,PRL1,PRL2,PRL3	3,6,15,2,8,6	AVEN
novel_circ_0000415	chr10	+	315	intron:28623782-28623918,intron:28633619-28633796	Cont1,Cont2,Cont3,PRL1,PRL2,PRL3	12,38,13,15,18,17	AVEN
novel_circ_0000419	chr10	+	328	intron:28633619-28633796,intron:28644973-28645122	Cont1,Cont2,Cont3,PRL1,PRL2,PRL3	13,19,15,22,15,19	AVEN
novel_circ_0000421	chr10	+	458	exon:29803745-29803874,exon:29805327-29805473,exon:29806565-29806624,exon:29810874-29810994	Cont1,Cont2,Cont3,PRL1,PRL2,PRL3	18,21,19,13,18,19	--
novel_circ_0000425	chr10	-	244	exon:30150423-30150569,exon:30152307-30152403	Cont2,Cont3,PRL1,PRL2,PRL3	4,8,3,5,2	--
novel_circ_0000437	chr10	-	323	intergenic_region:354419-354544,intergenic_region:355074-355220,intergenic_region:363800-363849	Cont1,Cont2,Cont3,PRL1,PRL3	15,4,6,3,12	--
novel_circ_0000445	chr10	+	277	exon:35753525-35753594,exon:35755693-35755776,exon:35757803-35757925	Cont1,Cont2,Cont3,PRL1,PRL2,PRL3	22,34,22,41,44,34	EIF2AK4
novel_circ_0000455	chr10	+	355	exon:35935403-35935515,exon:35948001-35948141,exon:35948473-35948573	Cont2,Cont3,PRL1,PRL2,PRL3	4,6,7,3,2	BUB1B
novel_circ_0000467	chr10	+	305	exon:36382632-36382749,exon:36383635-36383726,exon:36393381-36393475	Cont1,Cont2,PRL1,PRL2,PRL3	5,5,3,8,3	RAD51
novel_circ_0000468	chr10	-	299	exon:36635481-36635553,exon:36656096-36656321	Cont2,PRL1,PRL2,PRL3	4,2,6,5	INO80
novel_circ_0000471	chr10	-	356	intron:36656096-36656321,intron:36658443-36658518,intron:36658853-36658906	Cont3,PRL1,PRL2,PRL3	8,3,3,5	INO80
novel_circ_0000478	chr10	-	356	exon:36714270-36714439,exon:36714685-36714870	Cont1,Cont2,Cont3,PRL1,PRL2,PRL3	10,11,6,4,4,3	INO80
novel_circ_0000482	chr10	+	353	exon:37003709-37003856,exon:37004502-37004706	Cont2,Cont3,PRL1,PRL2,PRL3	6,8,2,2,4	RTF1
novel_circ_0000485	chr10	-	242	exon:37685178-37685298,exon:37685411-37685531	Cont2,PRL1,PRL2,PRL3	2,6,7,7	VPS39
novel_circ_0000498	chr10	-	320	exon:38205647-38205751,exon:38207455-38207595,exon:38213401-38213474	Cont1,Cont2,PRL1,PRL2,PRL3	5,2,5,5,12	TTBK2
novel_circ_0000503	chr10	-	284	intergenic_region:38239475-38239622,intergenic_region:38248538-38248673	Cont1,Cont2,Cont3,PRL1,PRL2,PRL3	7,8,7,9,9,8	--
novel_circ_0000505	chr10	-	466	exon:38321784-38321861,exon:38323625-38323681,exon:38327091-38327199,exon:38328578-38328711,exon:38329856-38329943	Cont1,Cont2,Cont3,PRL1,PRL2,PRL3	10,22,16,12,21,24	UBR1
novel_circ_0000509	chr10	-	399	exon:38367554-38367663,exon:38369576-38369675,exon:38376905-38377029,exon:38379715-38379778	Cont2,Cont3,PRL1,PRL2,PRL3	8,4,5,4,11	UBR1
novel_circ_0000514	chr10	+	224	exon:38502175-38502279,exon:38503723-38503841	Cont1,Cont2,Cont3,PRL1,PRL2,PRL3	5,9,4,7,8,5	TMEM62
novel_circ_0000515	chr10	-	298	exon:3923527-3923824	Cont1,Cont2,Cont3,PRL1,PRL2,PRL3	5,7,8,11,3,12	TRIM36
novel_circ_0000517	chr10	-	220	exon:4021159-4021310,exon:4025238-4025305	Cont2,Cont3,PRL1,PRL2,PRL3	7,2,6,4,2	PGGT1B
novel_circ_0000520	chr10	-	285	exon:4019263-4019395,exon:4021159-4021310	Cont1,Cont2,Cont3	2,5,3	PGGT1B
novel_circ_0000521	chr10	-	353	exon:4019263-4019395,exon:4021159-4021310,exon:4025238-4025305	Cont1,Cont2,Cont3,PRL1,PRL2,PRL3	37,37,40,41,26,56	PGGT1B
novel_circ_0000522	chr10	-	404	exon:4019263-4019395,exon:4021159-4021310,exon:4040434-4040552	Cont1,Cont2,Cont3,PRL1,PRL2,PRL3	14,6,13,8,8,13	PGGT1B
novel_circ_0000526	chr10	+	308	exon:42759424-42759494,exon:42759946-42760063,exon:42760502-42760620	Cont2,Cont3,PRL1,PRL2,PRL3	6,2,6,4,7	KLHDC1
novel_circ_0000539	chr10	-	598	exon:43233473-43233507,exon:43234732-43234894,exon:43247437-43247568,exon:43258281-43258432,exon:43259434-43259549	Cont1,Cont2,Cont3,PRL1,PRL2,PRL3	32,43,57,27,38,64	L2HGDH
novel_circ_0000542	chr10	-	256	exon:43413975-43414091,exon:43422242-43422289,exon:43429225-43429315	Cont1,Cont2,Cont3,PRL1,PRL2,PRL3	8,11,4,3,6,3	MAP4K5
novel_circ_0000546	chr10	-	455	exon:43582222-43582365,exon:43585297-43585336,exon:43585712-43585982	Cont1,Cont2,Cont3,PRL1,PRL2,PRL3	10,15,11,16,5,13	SAV1
novel_circ_0000552	chr10	+	321	intergenic_region:44326476-44326648,intergenic_region:44341655-44341722,intergenic_region:44342388-44342467	Cont1,Cont2,Cont3,PRL1,PRL2,PRL3	4,4,3,2,3,4	--
novel_circ_0000558	chr10	+	566	intron:44716080-44716251,intron:44719325-44719472,intron:44724396-44724508,intron:44725615-44725706,intron:44730401-44730441	Cont1,Cont2,Cont3,PRL1,PRL2,PRL3	56,92,134,48,51,137	GNG2
novel_circ_0000559	chr10	+	302	intron:44719325-44719472,intron:44724396-44724508,intron:44730401-44730441	Cont1,Cont2,Cont3,PRL1,PRL2,PRL3	4,4,3,13,6,2	GNG2
novel_circ_0000575	chr10	-	217	exon:45667719-45667810,exon:45668846-45668970	Cont1,Cont2,Cont3,PRL1,PRL2,PRL3	39,41,13,33,37,14	TRIP4
novel_circ_0000577	chr10	+	387	exon:45824948-45825099,exon:45826448-45826682	Cont1,Cont2,Cont3,PRL1,PRL2,PRL3	3,6,4,7,3,6	CSNK1G1
novel_circ_0000579	chr10	+	425	exon:45834634-45834719,exon:45836557-45836641,exon:45836930-45837078,exon:45837989-45838093	Cont1,Cont2,Cont3,PRL1,PRL2,PRL3	6,10,15,13,8,40	CSNK1G1
novel_circ_0000582	chr10	+	286	exon:46329969-46330121,exon:46330246-46330378	Cont1,Cont2,Cont3,PRL1,PRL2,PRL3	3,7,2,2,8,3	HERC1
novel_circ_0000596	chr10	-	198	exon:46513239-46513352,exon:46521903-46521986	Cont1,Cont2,Cont3,PRL2,PRL3	17,12,8,7,5	USP3
novel_circ_0000597	chr10	-	357	exon:46513239-46513352,exon:46521903-46521986,exon:46540230-46540327,exon:46543166-46543226	Cont1,Cont2,Cont3,PRL1,PRL2,PRL3	22,39,32,19,35,25	USP3
novel_circ_0000601	chr10	-	412	exon:46539106-46539237,exon:46540230-46540327,exon:46542083-46542203,exon:46543166-46543226	Cont1,Cont2,Cont3,PRL1,PRL2,PRL3	1382,1559,669,1253,1296,663	USP3
novel_circ_0000602	chr10	-	287	intron:46539106-46539237,intron:46543166-46543226,intron:46554804-46554897	Cont1,Cont2,Cont3,PRL1,PRL2	7,8,6,3,10	USP3
novel_circ_0000607	chr10	-	461	exon:47059484-47059553,exon:47059841-47059903,exon:47060898-47060973,exon:47062469-47062586,exon:47064535-47064668	Cont1,Cont2,Cont3,PRL1,PRL2,PRL3	13,12,17,9,25,16	TPM1
novel_circ_0000624	chr10	-	242	exon:4979181-4979265,exon:4979405-4979561	Cont1,Cont2,Cont3,PRL1,PRL2,PRL3	11,21,13,10,32,16	SIMC1
novel_circ_0000631	chr10	+	248	intergenic_region:506755-507002	Cont1,Cont2,Cont3,PRL1,PRL2,PRL3	58,65,35,69,64,31	--
novel_circ_0000632	chr10	+	463	intergenic_region:506755-507002,intergenic_region:545244-545458	Cont1,Cont2,Cont3,PRL1,PRL2,PRL3	15,15,9,4,18,23	--
novel_circ_0000634	chr10	-	371	intergenic_region:50930045-50930318,intergenic_region:50931403-50931499	Cont1,Cont2,PRL1,PRL2,PRL3	7,4,5,13,22	--
novel_circ_0000636	chr10	+	243	intron:51101138-51101380	Cont2,Cont3,PRL1,PRL2,PRL3	10,10,5,3,8	MYO1E
novel_circ_0000654	chr10	-	312	exon:51258453-51258593,exon:51261456-51261626	Cont1,Cont2,Cont3,PRL1,PRL2,PRL3	12,25,15,20,20,22	CCNB2
novel_circ_0000661	chr10	-	195	exon:51318162-51318356	Cont1,Cont2,PRL1,PRL2,PRL3	14,4,8,8,3	RNF111
novel_circ_0000673	chr10	+	429	exon:51635882-51636032,exon:51661459-51661577,exon:51663965-51664123	Cont1,Cont2,Cont3,PRL1,PRL2,PRL3	12,8,7,3,10,5	ADAM10
novel_circ_0000674	chr10	+	278	exon:51661459-51661577,exon:51663965-51664123	Cont1,Cont2,PRL1,PRL2,PRL3	3,7,2,2,4	ADAM10
novel_circ_0000675	chr10	+	378	exon:51685565-51685665,exon:51700002-51700094,exon:51702882-51703065	Cont2,PRL1,PRL2,PRL3	4,3,4,6	ADAM10
novel_circ_0000679	chr10	+	93	exon:51700002-51700094	Cont1,Cont2,Cont3,PRL1	3,4,4,3	ADAM10
novel_circ_0000686	chr10	-	281	exon:53117433-53117639,exon:53119253-53119326	Cont1,Cont2,Cont3,PRL2,PRL3	3,7,2,4,7	TCF12
novel_circ_0000698	chr10	+	258	intergenic_region:53720461-53720578,intergenic_region:53743032-53743171	Cont1,Cont2,Cont3,PRL1	4,2,3,4	--
novel_circ_0000700	chr10	+	259	intergenic_region:53721113-53721253,intergenic_region:53755723-53755840	PRL1,PRL2,PRL3	2,2,3	--
novel_circ_0000701	chr10	+	399	intergenic_region:53731435-53731480,intergenic_region:53739709-53739855,intergenic_region:53742866-53742931,intergenic_region:53743032-53743171	Cont1,Cont2,Cont3,PRL1,PRL2,PRL3	7,9,11,4,15,12	--
novel_circ_0000702	chr10	+	193	intergenic_region:53731435-53731480,intergenic_region:53739709-53739855	Cont1,Cont2,Cont3,PRL1,PRL2,PRL3	8,8,5,2,4,2	--
novel_circ_0000704	chr10	+	353	exon:53739709-53739855,exon:53742866-53742931,exon:53743032-53743171	Cont1,Cont2,Cont3,PRL1,PRL2,PRL3	13,8,30,10,6,48	ZNF280D
novel_circ_0000705	chr10	+	471	exon:53739709-53739855,exon:53742866-53742931,exon:53743032-53743171,exon:53755723-53755840	Cont1,Cont2,Cont3,PRL1,PRL2,PRL3	9,24,12,6,14,9	ZNF280D
novel_circ_0000707	chr10	+	399	exon:53755723-53755840,exon:53765474-53765644,exon:53765781-53765890	Cont1,Cont2,Cont3,PRL1,PRL2,PRL3	9,5,7,5,2,3	ZNF280D
novel_circ_0000708	chr10	+	147	exon:53782213-53782359	Cont1,Cont2,Cont3,PRL1,PRL2	6,4,4,2,2	ZNF280D
novel_circ_0000712	chr10	-	309	intergenic_region:54079471-54079605,intergenic_region:54106087-54106260	Cont1,Cont2,Cont3,PRL1,PRL2,PRL3	14,33,12,13,22,27	--
novel_circ_0000714	chr10	-	179	intergenic_region:54109952-54110130	Cont2,PRL1,PRL2,PRL3	2,6,5,2	--
novel_circ_0000716	chr10	-	325	intergenic_region:54079471-54079605,intergenic_region:54113620-54113665,intergenic_region:54132500-54132579,intergenic_region:54134123-54134186	Cont1,Cont2,Cont3,PRL1,PRL2	7,11,4,2,9	--
novel_circ_0000717	chr10	-	436	exon:54106087-54106260,exon:54107204-54107286,exon:54109952-54110130	Cont1,Cont2,Cont3,PRL2,PRL3	9,11,7,11,8	TEX9
novel_circ_0000718	chr10	-	559	exon:54106087-54106260,exon:54107204-54107286,exon:54109952-54110130,exon:54112810-54112886,exon:54113620-54113665	Cont1,Cont2,Cont3,PRL1,PRL2,PRL3	35,41,18,32,30,31	TEX9
novel_circ_0000720	chr10	-	447	exon:54106087-54106260,exon:54107204-54107286,exon:54113620-54113665,exon:54132500-54132579,exon:54134123-54134186	Cont1,Cont2,Cont3,PRL1,PRL2,PRL3	13,5,4,7,9,2	TEX9
novel_circ_0000725	chr10	+	504	exon:54410960-54411167,exon:54414178-54414473	Cont1,Cont2,Cont3,PRL1,PRL2,PRL3	5,19,8,11,14,10	RFX7
novel_circ_0000734	chr10	+	260	exon:54967421-54967574,exon:54968591-54968696	Cont1,Cont2,Cont3,PRL1,PRL2,PRL3	4,7,3,11,4,5	DYX1C1
novel_circ_0000738	chr10	+	283	exon:58026399-58026509,exon:58029526-58029697	Cont2,PRL1,PRL2,PRL3	2,6,10,5	MYO5A
novel_circ_0000740	chr10	+	348	exon:58067019-58067284,exon:58067911-58067992	Cont1,Cont2,Cont3,PRL1,PRL2,PRL3	8,13,23,6,9,10	MYO5A
novel_circ_0000746	chr10	+	105	exon:58519011-58519115	Cont1,Cont2,Cont3,PRL1,PRL2,PRL3	8,22,10,16,19,16	LEO1
novel_circ_0000750	chr10	+	344	exon:58902923-58903048,exon:58905512-58905583,exon:58908854-58908932,exon:58910513-58910579	Cont1,Cont2,Cont3,PRL1,PRL2,PRL3	8,15,14,8,6,9	DMXL2
novel_circ_0000765	chr10	-	307	exon:60000707-60000927,exon:60013739-60013824	Cont1,Cont2,Cont3,PRL1,PRL2,PRL3	8,16,13,7,9,12	USP8
novel_circ_0000766	chr10	+	492	intergenic_region:60116377-60116498,intergenic_region:60118902-60119009,intergenic_region:60127939-60128086,intergenic_region:60128440-60128553	Cont1,Cont2,Cont3,PRL1,PRL2,PRL3	39,40,22,25,35,31	--
novel_circ_0000767	chr10	+	538	intergenic_region:60118902-60119009,intergenic_region:60124002-60124169,intergenic_region:60127939-60128086,intergenic_region:60128440-60128553	Cont1,Cont2,Cont3,PRL1,PRL2,PRL3	22,19,26,24,13,29	--
novel_circ_0000768	chr10	-	233	exon:60919275-60919507	Cont1,Cont3,PRL1,PRL2,PRL3	6,5,2,4,4	DTWD1
novel_circ_0000771	chr10	-	451	exon:61244079-61244225,exon:61247045-61247135,exon:61256569-61256692,exon:61260088-61260176	Cont1,Cont2,Cont3,PRL1,PRL3	4,4,7,2,11	GALK2
novel_circ_0000772	chr10	-	313	exon:61256569-61256692,exon:61257881-61257980,exon:61260088-61260176	Cont1,Cont2,Cont3,PRL1,PRL2,PRL3	14,23,39,25,31,43	GALK2
novel_circ_0000773	chr10	-	325	intergenic_region:61416107-61416431	Cont1,Cont2,Cont3	10,18,7	--
novel_circ_0000779	chr10	+	356	exon:62441889-62442097,exon:62443332-62443384,exon:62444669-62444762	Cont1,Cont2,Cont3,PRL2	4,6,3,7	MYEF2
novel_circ_0000787	chr10	-	346	intron:65113701-65113834,intron:65114474-65114560,intron:65116503-65116590,intron:65116989-65117025	Cont1,Cont2,Cont3,PRL1,PRL2	3,7,3,3,4	BLOC1S6
novel_circ_0000799	chr10	-	214	exon:65935717-65935823,exon:65937078-65937184	Cont1,Cont2,Cont3,PRL1,PRL2,PRL3	4,3,4,5,11,5	DDHD1
novel_circ_0000801	chr10	-	388	exon:65935717-65935823,exon:65937078-65937184,exon:65952270-65952443	Cont1,Cont2,Cont3,PRL1,PRL2,PRL3	28,65,39,30,32,20	DDHD1
novel_circ_0000806	chr10	+	519	exon:67430995-67431513	Cont1,Cont2,Cont3,PRL1,PRL2,PRL3	249,392,495,215,317,552	SAMD4A
novel_circ_0000807	chr10	+	264	exon:67465057-67465320	Cont1,Cont2,PRL1,PRL2,PRL3	4,9,9,7,5	SAMD4A
novel_circ_0000812	chr10	-	359	exon:6773322-6773414,exon:6778443-6778600,exon:6790757-6790864	Cont1,Cont2,Cont3,PRL1,PRL2,PRL3	7,6,9,6,8,9	COL4A3BP
novel_circ_0000817	chr10	-	366	exon:67883680-67883840,exon:67892561-67892680,exon:67892771-67892855	Cont1,Cont2,Cont3,PRL3	5,2,8,9	DLGAP5
novel_circ_0000836	chr10	-	243	exon:69884249-69884396,exon:69899093-69899187	Cont1,Cont2,Cont3,PRL1,PRL2,PRL3	7,5,9,10,5,8	EXOC5
novel_circ_0000839	chr10	-	438	exon:69897078-69897272,exon:69898316-69898463,exon:69899093-69899187	Cont1,Cont3,PRL1,PRL2,PRL3	9,10,5,4,5	EXOC5
novel_circ_0000841	chr10	-	189	exon:70078318-70078419,exon:70079515-70079601	Cont1,Cont2,Cont3,PRL1,PRL3	2,4,4,8,4	C14orf105
novel_circ_0000851	chr10	+	313	exon:70990480-70990673,exon:70992023-70992141	Cont1,Cont2,Cont3,PRL1,PRL2,PRL3	13,24,11,14,22,18	KIAA0586
novel_circ_0000855	chr10	+	267	intron:71040174-71040331,intron:71044060-71044168	Cont1,Cont2,Cont3,PRL1,PRL2,PRL3	9,20,8,9,8,15	KIAA0586
novel_circ_0000857	chr10	+	264	exon:71040177-71040331,exon:71044060-71044168	Cont1,Cont2,Cont3,PRL1,PRL2,PRL3	9,7,2,2,6,3	KIAA0586
novel_circ_0000863	chr10	+	267	exon:73235111-73235251,exon:73241518-73241643	Cont1,Cont2,Cont3,PRL1,PRL2,PRL3	9,14,9,10,11,9	MNAT1
novel_circ_0000864	chr10	+	361	intron:73235111-73235251,intron:73241518-73241643,intron:73248163-73248256	Cont1,Cont2,Cont3,PRL1,PRL2,PRL3	2,8,3,2,4,11	MNAT1
novel_circ_0000875	chr10	+	443	exon:73428984-73429066,exon:73429535-73429593,exon:73439158-73439223,exon:73439463-73439516,exon:73441638-73441717,exon:73442188-73442288	Cont1,Cont2,Cont3,PRL1,PRL2,PRL3	5,4,8,6,8,13	SLC38A6
novel_circ_0000882	chr10	+	318	exon:73833591-73833734,exon:73833919-73834092	Cont1,Cont2,Cont3,PRL1,PRL2,PRL3	6,7,7,5,7,11	PRKCH
novel_circ_0000885	chr10	+	501	intron:74113979-74114057,intron:74116625-74116815,intron:74117184-74117329,intron:74117417-74117501	Cont1,Cont2,Cont3,PRL1,PRL2,PRL3	28,45,33,37,37,34	HIF1A
novel_circ_0000886	chr10	+	270	intron:74113979-74114057,intron:74116625-74116815	Cont2,PRL1,PRL2,PRL3	10,3,5,10	HIF1A
novel_circ_0000888	chr10	+	422	exon:74116625-74116815,exon:74117184-74117329,exon:74117417-74117501	Cont1,Cont2,Cont3,PRL1,PRL2,PRL3	54,59,38,62,75,48	HIF1A
novel_circ_0000890	chr10	+	203	exon:74123135-74123337	Cont1,Cont2,Cont3,PRL1,PRL2,PRL3	13,25,29,17,29,15	HIF1A
novel_circ_0000894	chr10	+	288	intron:76368894-76368999,intron:76371888-76371940,intron:76428099-76428227	Cont1,Cont2,Cont3,PRL1,PRL2,PRL3	2,18,4,2,4,8	SYNE2
novel_circ_0000901	chr10	+	257	exon:76874456-76874540,exon:76882726-76882785,exon:76887429-76887540	Cont1,Cont2,Cont3,PRL1,PRL2,PRL3	4,12,3,3,4,6	MTHFD1
novel_circ_0000902	chr10	+	321	exon:76899824-76899926,exon:76902019-76902095,exon:76902710-76902850	Cont1,PRL1,PRL2,PRL3	3,4,3,2	MTHFD1
novel_circ_0000904	chr10	+	69	exon:76904320-76904388	Cont1,Cont2,Cont3,PRL1,PRL2,PRL3	13,10,12,16,8,26	MTHFD1
novel_circ_0000914	chr10	+	428	intergenic_region:77989467-77989894	Cont1,Cont2,Cont3,PRL2,PRL3	10,12,18,26,14	--
novel_circ_0000917	chr10	+	278	exon:78049808-78049970,exon:78064114-78064228	Cont1,Cont2,Cont3,PRL1,PRL2	8,9,7,9,6	FUT8
novel_circ_0000919	chr10	+	424	exon:78139419-78139665,exon:78144465-78144641	Cont2,Cont3,PRL1,PRL2,PRL3	5,8,4,5,14	FUT8
novel_circ_0000923	chr10	+	360	exon:79243596-79243730,exon:79259553-79259609,exon:79268110-79268151,exon:79269810-79269935	Cont1,Cont2,Cont3,PRL1,PRL2,PRL3	19,17,12,12,11,15	GPHN
novel_circ_0000930	chr10	+	368	intergenic_region:79530391-79530470,intergenic_region:79536722-79537009	Cont1,Cont2,Cont3,PRL1,PRL2,PRL3	25,36,25,9,25,25	--
novel_circ_0000936	chr10	+	288	exon:79536722-79537009	Cont1,Cont2,Cont3,PRL1,PRL2,PRL3	10,5,2,11,5,3	MPP5
novel_circ_0000938	chr10	+	240	exon:79556640-79556801,exon:79559130-79559207	Cont1,Cont2,Cont3,PRL2,PRL3	3,3,4,7,3	MPP5
novel_circ_0000940	chr10	+	365	exon:79551600-79551808,exon:79554243-79554320,exon:79559130-79559207	Cont2,Cont3,PRL1,PRL2,PRL3	11,3,11,4,5	MPP5
novel_circ_0000941	chr10	+	387	exon:79554243-79554320,exon:79555329-79555475,exon:79556640-79556801	Cont1,Cont2,Cont3,PRL1,PRL3	4,4,5,3,6	MPP5
novel_circ_0000942	chr10	-	197	exon:79584669-79584865	Cont1,Cont2,Cont3,PRL3	11,4,7,3	ATP6V1D
novel_circ_0000946	chr10	-	294	exon:79813771-79813854,exon:79814301-79814510	Cont1,Cont2,Cont3,PRL1,PRL2,PRL3	6,11,12,6,8,14	PIGH
novel_circ_0000957	chr10	+	332	intron:80335443-80335627,intron:80337095-80337241	Cont1,Cont3,PRL1,PRL2,PRL3	5,12,5,9,6	RAD51B
novel_circ_0000961	chr10	+	188	intron:80458660-80458750,intron:80462937-80463033	Cont1,Cont2,Cont3,PRL2	3,4,4,6	RAD51B
novel_circ_0000962	chr10	+	455	intron:80458660-80458750,intron:80462937-80463033,intron:80469457-80469723	Cont1,Cont2,Cont3,PRL1,PRL2,PRL3	3,13,6,6,10,27	RAD51B
novel_circ_0000965	chr10	+	380	intron:80462937-80463033,intron:80469441-80469723	Cont1,Cont2,Cont3,PRL1,PRL2,PRL3	29,46,57,43,37,36	RAD51B
novel_circ_0000972	chr10	+	283	intron:80469441-80469723	Cont1,Cont2,Cont3,PRL1,PRL2,PRL3	5,10,5,6,6,9	RAD51B
novel_circ_0000973	chr10	+	267	intron:80469457-80469723	Cont1,Cont2,Cont3,PRL1,PRL2,PRL3	5,10,5,3,4,3	RAD51B
novel_circ_0000981	chr10	-	422	exon:81046873-81046958,exon:81048181-81048262,exon:81051805-81051883,exon:81052396-81052483,exon:81054314-81054400	Cont1,Cont2,Cont3,PRL1,PRL2,PRL3	2,8,13,4,11,9	ACTN1
novel_circ_0000987	chr10	-	451	exon:81253934-81254063,exon:81255815-81255954,exon:81256900-81256936,exon:81259465-81259608	Cont1,Cont2,Cont3,PRL1,PRL2,PRL3	27,49,47,40,36,49	DCAF5
novel_circ_0000989	chr10	+	384	exon:81357393-81357649,exon:81363594-81363720	Cont1,Cont2,Cont3,PRL1,PRL2,PRL3	9,9,23,15,15,28	EXD2
novel_circ_0000990	chr10	+	331	exon:8135993-8136323	Cont1,Cont2,Cont3,PRL1,PRL2,PRL3	16,20,14,9,19,24	AGGF1
novel_circ_0000993	chr10	+	166	exon:8146244-8146409	PRL1,PRL2,PRL3	8,10,4	AGGF1
novel_circ_0000996	chr10	+	365	intergenic_region:81750995-81751154,intergenic_region:81751433-81751637	Cont1,Cont2,Cont3,PRL1,PRL2,PRL3	10,14,19,9,8,10	--
novel_circ_0001001	chr10	-	560	exon:82568791-82568906,exon:82570310-82570418,exon:82570717-82570799,exon:82572362-82572453,exon:82573529-82573688	Cont1,Cont2,Cont3,PRL1,PRL2,PRL3	5,5,12,8,6,18	MED6
novel_circ_0001002	chr10	-	252	exon:82572362-82572453,exon:82573529-82573688	PRL1,PRL2,PRL3	2,2,3	MED6
novel_circ_0001011	chr10	+	415	exon:82971351-82971408,exon:82972752-82972954,exon:82981039-82981192	Cont1,Cont2,Cont3,PRL1,PRL2	9,3,6,7,8	PCNX
novel_circ_0001017	chr10	+	207	exon:852213-852419	Cont1,Cont2,Cont3	4,3,2	MCC
novel_circ_0001022	chr10	+	402	intergenic_region:83328836-83328896,intergenic_region:83334403-83334513,intergenic_region:83357465-83357538,intergenic_region:83363632-83363787	Cont1,Cont2,Cont3,PRL1,PRL2,PRL3	3,5,20,3,8,14	--
novel_circ_0001034	chr10	+	396	exon:85033475-85033728,exon:85035852-85035993	Cont1,Cont2,Cont3,PRL1,PRL3	7,8,11,5,9	PSEN1
novel_circ_0001037	chr10	+	390	exon:85052776-85052874,exon:85059341-85059427,exon:85062032-85062061,exon:85062149-85062322	Cont1,Cont2,Cont3,PRL1,PRL2,PRL3	4,13,19,4,10,10	PSEN1
novel_circ_0001040	chr10	-	226	intergenic_region:85183710-85183850,intergenic_region:85211039-85211123	Cont1,PRL1,PRL2,PRL3	3,3,3,4	--
novel_circ_0001055	chr10	-	308	exon:86033523-86033573,exon:86034694-86034810,exon:86036369-86036508	Cont1,Cont3,PRL1,PRL2,PRL3	7,7,6,9,3	ABCD4
novel_circ_0001079	chr10	+	283	intergenic_region:87825120-87825261,intergenic_region:87827700-87827840	Cont1,Cont2,Cont3,PRL1,PRL2,PRL3	8,6,11,7,9,6	--
novel_circ_0001099	chr10	+	316	intergenic_region:89465110-89465282,intergenic_region:89465899-89466041	Cont1,Cont2,Cont3,PRL1,PRL3	3,11,11,4,17	--
novel_circ_0001100	chr10	-	267	exon:89564666-89564772,exon:89566457-89566616	Cont1,Cont2,Cont3,PRL1,PRL2	10,9,13,8,7	POMT2
novel_circ_0001102	chr10	-	130	exon:89764788-89764917	Cont1,Cont2,PRL1,PRL2,PRL3	5,7,6,2,5	SPTLC2
novel_circ_0001103	chr10	-	453	exon:89799337-89799463,exon:89802908-89803127,exon:89803823-89803928	Cont1,Cont2,Cont3,PRL1,PRL2	35,34,47,18,56	SPTLC2
novel_circ_0001105	chr10	-	502	exon:89799337-89799463,exon:89802908-89803127,exon:89812351-89812505	Cont1,Cont2,Cont3,PRL1,PRL2,PRL3	12,20,10,8,12,11	SPTLC2
novel_circ_0001110	chr10	-	212	exon:89934398-89934539,exon:89937889-89937958	Cont1,Cont2,Cont3,PRL1,PRL3	3,6,11,3,6	SNW1
novel_circ_0001118	chr10	-	328	exon:9117695-9117801,exon:9123460-9123532,exon:9132804-9132951	Cont1,Cont2,Cont3,PRL2,PRL3	2,5,4,9,8	AP3B1
novel_circ_0001122	chr10	-	254	exon:9177302-9177399,exon:9182235-9182390	Cont1,Cont2,Cont3,PRL1,PRL2,PRL3	8,9,12,6,8,8	AP3B1
novel_circ_0001123	chr10	-	208	exon:9164349-9164458,exon:9177302-9177399	Cont1,Cont2,Cont3,PRL2,PRL3	2,5,2,2,6	AP3B1
novel_circ_0001127	chr10	-	254	exon:9177302-9177399,exon:9182235-9182390	Cont1,Cont2,PRL1,PRL2,PRL3	4,5,3,2,5	AP3B1
novel_circ_0001129	chr10	-	324	exon:9239880-9239946,exon:9242314-9242474,exon:9243081-9243176	Cont1,Cont2,Cont3,PRL1,PRL2,PRL3	12,30,20,11,12,12	AP3B1
novel_circ_0001137	chr10	-	237	exon:93172628-93172687,exon:93176843-93177019	Cont1,Cont2,Cont3,PRL1,PRL3	9,3,2,4,7	CEP128
novel_circ_0001142	chr10	-	146	exon:93250197-93250342	Cont2,PRL1,PRL2,PRL3	7,5,12,10	CEP128
novel_circ_0001144	chr10	-	133	exon:93258315-93258447	Cont1,Cont2,Cont3,PRL1,PRL2,PRL3	22,33,26,15,13,22	CEP128
novel_circ_0001150	chr10	-	439	intergenic_region:93310632-93310748,intergenic_region:93337109-93337181,intergenic_region:93366851-93366937,intergenic_region:93368593-93368754	Cont2,Cont3,PRL1,PRL2,PRL3	7,7,3,2,6	--
novel_circ_0001153	chr10	-	376	intergenic_region:93345915-93346041,intergenic_region:93366851-93366937,intergenic_region:93368593-93368754	Cont2,Cont3,PRL1,PRL2,PRL3	2,7,4,4,2	--
novel_circ_0001155	chr10	-	371	intergenic_region:93366851-93366937,intergenic_region:93368593-93368754,intergenic_region:93372591-93372712	Cont3,PRL1,PRL2,PRL3	4,4,3,5	--
novel_circ_0001156	chr10	-	375	intergenic_region:93366851-93366937,intergenic_region:93368593-93368754,intergenic_region:93378755-93378880	Cont1,Cont2,Cont3,PRL3	3,3,2,3	--
novel_circ_0001161	chr10	-	307	exon:93639919-93640123,exon:93647849-93647950	Cont1,Cont2,Cont3,PRL1,PRL2,PRL3	7,14,16,2,4,20	GTF2A1
novel_circ_0001166	chr10	-	365	intron:93785783-93785977,intron:93801462-93801631	Cont1,Cont2,Cont3,PRL2,PRL3	9,3,31,3,31	STON2
novel_circ_0001167	chr10	-	195	exon:93785783-93785977	Cont1,Cont2,Cont3,PRL1,PRL2	6,8,17,5,3	STON2
novel_circ_0001171	chr10	-	363	exon:93921276-93921344,exon:93923631-93923687,exon:93926359-93926513,exon:93926895-93926976	Cont1,Cont2,Cont3,PRL1,PRL3	3,8,9,2,13	SEL1L
novel_circ_0001173	chr10	-	270	exon:93958323-93958554,exon:93959597-93959634	Cont3,PRL1,PRL2,PRL3	4,4,3,14	SEL1L
novel_circ_0001177	chr10	+	220	exon:9464639-9464740,exon:9467357-9467474	Cont1,Cont2,Cont3,PRL1,PRL2,PRL3	4,9,7,4,12,3	SCAMP1
novel_circ_0001181	chr10	-	292	exon:951480-951618,exon:954859-955011	Cont1,Cont2,Cont3,PRL1,PRL3	3,3,8,4,3	DCP2
novel_circ_0001187	chr10	-	315	intergenic_region:9656866-9657079,intergenic_region:9659534-9659634	Cont1,Cont2,Cont3,PRL1,PRL2,PRL3	6,11,10,17,8,4	--
novel_circ_0001188	chr10	-	255	intergenic_region:9659534-9659634,intergenic_region:9667630-9667683,intergenic_region:9670041-9670140	Cont1,Cont2,Cont3,PRL1,PRL2,PRL3	6,12,8,6,13,5	--
novel_circ_0001192	chr10	-	99	exon:973545-973643	Cont1,Cont2,Cont3,PRL1,PRL2,PRL3	71,76,60,43,66,102	DCP2
novel_circ_0001198	chr10	-	399	exon:9934633-9934840,exon:9942389-9942579	Cont1,Cont2,Cont3,PRL1,PRL2	2,3,4,4,4	ARSB
novel_circ_0001199	chr10	-	187	exon:9947255-9947441	Cont1,Cont2,Cont3,PRL1,PRL2,PRL3	12,14,2,10,11,4	ARSB
novel_circ_0001200	chr10	-	378	exon:9942389-9942579,exon:9947255-9947441	Cont1,Cont2,Cont3,PRL1,PRL2,PRL3	3,10,4,2,9,5	ARSB
novel_circ_0001203	chr11	-	373	exon:100344665-100344769,exon:100345205-100345267,exon:100361051-100361198,exon:100361899-100361955	Cont1,Cont2,Cont3,PRL1,PRL2,PRL3	8,17,11,15,9,5	FNBP1
novel_circ_0001205	chr11	-	205	exon:100361051-100361198,exon:100361899-100361955	Cont1,Cont2,PRL1,PRL2,PRL3	7,15,2,2,2	FNBP1
novel_circ_0001208	chr11	+	323	exon:100458104-100458177,exon:100458568-100458685,exon:100460832-100460962	Cont1,Cont2,Cont3	9,4,4	GPR107
novel_circ_0001216	chr11	+	447	exon:101119516-101119689,exon:101128212-101128484	Cont1,Cont2,Cont3,PRL2,PRL3	2,5,9,4,7	ABL1
novel_circ_0001219	chr11	+	281	exon:10136061-10136210,exon:10136348-10136478	Cont1,Cont2,Cont3,PRL1,PRL2,PRL3	70,82,79,69,76,70	CCDC142
novel_circ_0001223	chr11	+	287	exon:101377935-101378038,exon:101380258-101380440	Cont1,Cont2,Cont3,PRL1,PRL2,PRL3	54,83,101,60,66,87	NUP214
novel_circ_0001224	chr11	+	336	intron:101377935-101378038,intron:101380258-101380489	Cont1,Cont2,Cont3,PRL1,PRL2,PRL3	5,19,19,18,12,32	NUP214
novel_circ_0001227	chr11	+	284	exon:101381673-101381758,exon:101381852-101381935,exon:101383697-101383810	Cont1,Cont2,Cont3,PRL1,PRL2	6,11,4,11,10	NUP214
novel_circ_0001228	chr11	+	417	exon:101384989-101385150,exon:101387276-101387375,exon:101397158-101397233,exon:101398641-101398719	Cont1,Cont2,Cont3,PRL2,PRL3	3,4,5,3,6	NUP214
novel_circ_0001231	chr11	+	348	intergenic_region:101592491-101592660,intergenic_region:101593645-101593822	Cont1,Cont2,Cont3,PRL1,PRL3	6,9,2,5,3	--
novel_circ_0001233	chr11	+	346	intergenic_region:101592491-101592660,intergenic_region:101595850-101595952,intergenic_region:101598228-101598300	Cont1,Cont2,Cont3,PRL1,PRL2,PRL3	11,25,30,17,15,7	--
novel_circ_0001241	chr11	-	411	exon:101781604-101781760,exon:101791006-101791119,exon:101791690-101791829	Cont1,Cont2,Cont3,PRL1,PRL2,PRL3	13,9,14,9,19,16	RAPGEF1
novel_circ_0001242	chr11	-	433	exon:101786459-101786637,exon:101791006-101791119,exon:101791690-101791829	Cont1,Cont2,Cont3,PRL1,PRL2,PRL3	12,10,10,3,13,7	RAPGEF1
novel_circ_0001251	chr11	-	287	exon:102380930-102381017,exon:102381625-102381723,exon:102409097-102409196	Cont1,Cont2,Cont3,PRL1,PRL2	8,4,3,5,12	SETX
novel_circ_0001253	chr11	-	375	exon:102395641-102395756,exon:102395945-102396046,exon:102398558-102398714	Cont1,Cont2,Cont3,PRL1,PRL2,PRL3	5,11,3,6,11,8	SETX
novel_circ_0001263	chr11	-	393	exon:102896937-102897137,exon:102897616-102897687,exon:102898194-102898313	Cont2,Cont3,PRL1,PRL2,PRL3	7,17,5,5,12	AK8
novel_circ_0001269	chr11	-	486	exon:103465389-103465530,exon:103468520-103468600,exon:103475066-103475328	Cont1,Cont2,Cont3,PRL1,PRL2,PRL3	8,15,7,11,2,19	CAMSAP1
novel_circ_0001270	chr11	-	425	exon:103474157-103474318,exon:103475066-103475328	Cont1,Cont2,Cont3,PRL1,PRL2,PRL3	333,458,411,294,398,419	CAMSAP1
novel_circ_0001273	chr11	-	304	exon:103685-103807,exon:111064-111244	Cont1,Cont2,Cont3,PRL2,PRL3	7,3,3,2,4	ZC3H6
novel_circ_0001282	chr11	-	273	intron:10421099-10421186,intron:10421277-10421461	Cont1,Cont2,Cont3,PRL1,PRL2,PRL3	10,8,20,3,11,34	MTHFD2
novel_circ_0001295	chr11	-	436	exon:105344673-105344863,exon:105346980-105347132,exon:105348506-105348597	Cont1,Cont2,PRL1,PRL2,PRL3	4,2,3,3,8	CACNA1B
novel_circ_0001297	chr11	-	489	exon:105433473-105433551,exon:105434438-105434524,exon:105437052-105437219,exon:105437883-105438037	Cont1,Cont2,Cont3,PRL2,PRL3	4,6,7,12,11	EHMT1
novel_circ_0001298	chr11	-	304	exon:105433473-105433551,exon:105444293-105444394,exon:105451655-105451777	Cont1,Cont2,Cont3,PRL1,PRL2,PRL3	10,17,17,9,23,6	EHMT1
novel_circ_0001300	chr11	-	166	exon:105433473-105433551,exon:105434438-105434524	Cont1,Cont2,Cont3,PRL1,PRL2,PRL3	6,8,11,3,7,12	EHMT1
novel_circ_0001302	chr11	-	389	exon:105443022-105443126,exon:105444293-105444394,exon:105448615-105448673,exon:105451655-105451777	Cont1,Cont2,Cont3,PRL1,PRL2,PRL3	187,271,204,179,224,220	EHMT1
novel_circ_0001305	chr11	-	344	exon:105443022-105443126,exon:105444293-105444394,exon:105477756-105477892	Cont1,Cont2,Cont3,PRL2,PRL3	7,5,3,12,4	EHMT1
novel_circ_0001306	chr11	-	285	exon:105443022-105443126,exon:105444293-105444394,exon:105470185-105470262	Cont1,Cont2,Cont3,PRL1,PRL2,PRL3	22,26,11,22,21,11	EHMT1
novel_circ_0001312	chr11	-	467	exon:105463888-105464033,exon:105466708-105466847,exon:105480611-105480791	Cont1,Cont2,Cont3,PRL1,PRL2,PRL3	23,30,41,7,19,37	EHMT1
novel_circ_0001314	chr11	-	258	exon:105469130-105469250,exon:105477756-105477892	Cont1,Cont2,Cont3,PRL2,PRL3	3,10,5,2,13	EHMT1
novel_circ_0001315	chr11	-	380	exon:105469130-105469250,exon:105470185-105470262,exon:105480611-105480791	Cont1,Cont2,Cont3,PRL1,PRL2,PRL3	14,34,42,21,41,40	EHMT1
novel_circ_0001317	chr11	-	267	exon:105470185-105470262,exon:105477447-105477635	Cont1,Cont2,Cont3,PRL2,PRL3	5,4,6,9,9	EHMT1
novel_circ_0001318	chr11	-	326	exon:105477447-105477635,exon:105477756-105477892	Cont1,Cont2,Cont3,PRL1,PRL2,PRL3	14,14,18,6,5,8	EHMT1
novel_circ_0001320	chr11	-	528	exon:105477447-105477635,exon:105477756-105477913,exon:105480611-105480791	Cont1,Cont2,Cont3,PRL1,PRL2,PRL3	123,185,229,121,185,290	EHMT1
novel_circ_0001322	chr11	-	253	exon:105477447-105477635,exon:105493325-105493388	Cont1,Cont2,Cont3,PRL1,PRL2,PRL3	4,8,7,5,14,6	EHMT1
novel_circ_0001323	chr11	-	245	exon:105480611-105480791,exon:105493325-105493388	Cont1,Cont2,Cont3,PRL1,PRL2,PRL3	21,19,18,11,15,21	EHMT1
novel_circ_0001327	chr11	+	265	exon:105577204-105577295,exon:105582451-105582623	Cont1,Cont2,Cont3,PRL3	2,2,6,4	DPH7
novel_circ_0001328	chr11	+	129	exon:105620681-105620809	Cont1,Cont2,Cont3,PRL1,PRL2,PRL3	5,3,4,2,3,4	PNPLA7
novel_circ_0001332	chr11	-	376	exon:10563729-10563822,exon:10567430-10567513,exon:10569620-10569726,exon:10570985-10571075	Cont1,Cont2,Cont3,PRL1,PRL2,PRL3	5,7,4,4,7,4	TET3
novel_circ_0001339	chr11	-	312	exon:106299869-106299943,exon:106301140-106301214,exon:106301351-106301512	Cont1,Cont2,Cont3,PRL1,PRL2,PRL3	20,19,36,15,27,28	TRAF2
novel_circ_0001340	chr11	-	394	exon:106305206-106305304,exon:106305453-106305531,exon:106305880-106306095	Cont1,Cont2,Cont3,PRL1,PRL3	7,4,3,3,6	TRAF2
novel_circ_0001349	chr11	+	307	exon:10843247-10843370,exon:10849037-10849219	Cont3,PRL1,PRL2,PRL3	3,3,3,4	DUSP11
novel_circ_0001355	chr11	-	368	exon:10941927-10942052,exon:10948329-10948570	Cont1,Cont2,Cont3,PRL1,PRL2,PRL3	6,5,22,5,9,20	ALMS1
novel_circ_0001357	chr11	-	278	exon:11010283-11010442,exon:11020727-11020844	Cont2,Cont3,PRL1,PRL2,PRL3	6,7,6,5,4	ALMS1
novel_circ_0001358	chr11	-	482	exon:11010283-11010442,exon:11024644-11024839,exon:11034859-11034984	Cont1,Cont2,Cont3,PRL1,PRL2,PRL3	15,16,25,19,15,9	ALMS1
novel_circ_0001363	chr11	-	419	exon:1156982-1157290,exon:1171232-1171341	Cont1,Cont2,Cont3,PRL1,PRL2,PRL3	6,6,7,4,7,8	BCL2L11
novel_circ_0001366	chr11	+	299	exon:11722843-11722890,exon:11724743-11724788,exon:11745298-11745502	Cont1,Cont2,Cont3,PRL1,PRL2,PRL3	5,16,17,6,14,16	EXOC6B
novel_circ_0001371	chr11	+	252	exon:11999467-11999550,exon:12002437-12002483,exon:12003800-12003920	Cont1,Cont2,Cont3,PRL1,PRL2,PRL3	10,12,6,16,17,14	EXOC6B
novel_circ_0001373	chr11	+	278	exon:12002437-12002483,exon:12003800-12003920,exon:12022901-12023010	Cont2,PRL1,PRL2,PRL3	3,4,2,6	EXOC6B
novel_circ_0001374	chr11	+	386	exon:12019329-12019400,exon:12020348-12020445,exon:12021889-12021994,exon:12022901-12023010	Cont1,Cont2,Cont3,PRL1,PRL2,PRL3	7,17,7,15,9,13	EXOC6B
novel_circ_0001386	chr11	-	309	exon:13217682-13217804,exon:13218713-13218859,exon:13222526-13222564	Cont1,Cont2,Cont3,PRL1,PRL2,PRL3	16,31,11,10,24,19	ZNF638
novel_circ_0001387	chr11	-	185	exon:13217682-13217804,exon:13229651-13229712	Cont1,Cont2,Cont3,PRL1,PRL2,PRL3	4,12,6,4,4,3	ZNF638
novel_circ_0001391	chr11	+	260	exon:13982987-13983136,exon:13984280-13984389	Cont1,Cont2,Cont3,PRL2	5,4,2,6	TGFA
novel_circ_0001392	chr11	-	300	exon:14187657-14187731,exon:14188356-14188484,exon:14189120-14189215	Cont1,Cont2,Cont3,PRL1,PRL2	3,9,7,4,4	XDH
novel_circ_0001394	chr11	-	420	exon:14189929-14190010,exon:14191090-14191235,exon:14191413-14191604	Cont1,Cont2,Cont3,PRL1,PRL2,PRL3	8,10,4,12,9,11	XDH
novel_circ_0001395	chr11	-	338	exon:14191090-14191235,exon:14191413-14191604	Cont1,Cont2,Cont3,PRL1,PRL2,PRL3	28,35,33,30,39,41	XDH
novel_circ_0001397	chr11	-	434	exon:14195077-14195163,exon:14196095-14196182,exon:14196554-14196687,exon:14197416-14197540	Cont1,Cont2,Cont3,PRL1,PRL2,PRL3	12,9,7,7,16,16	XDH
novel_circ_0001399	chr11	-	217	exon:14198663-14198759,exon:14199247-14199366	Cont1,PRL1,PRL2,PRL3	2,4,3,2	XDH
novel_circ_0001400	chr11	-	473	exon:14198663-14198759,exon:14199247-14199366,exon:14205274-14205357,exon:14206733-14206904	Cont1,Cont2,Cont3,PRL1,PRL2,PRL3	14,14,9,9,12,9	XDH
novel_circ_0001401	chr11	-	256	exon:14205274-14205357,exon:14206733-14206904	Cont1,Cont2,Cont3,PRL1,PRL2	13,17,8,11,17	XDH
novel_circ_0001402	chr11	-	282	exon:14214135-14214227,exon:14222175-14222236,exon:14223181-14223307	Cont1,PRL1,PRL2,PRL3	2,2,3,3	XDH
novel_circ_0001407	chr11	-	445	exon:14576844-14576920,exon:14584917-14585059,exon:14606190-14606301,exon:14608581-14608693	Cont1,Cont2,Cont3,PRL1,PRL2,PRL3	24,29,22,10,24,18	MEMO1
novel_circ_0001409	chr11	-	368	exon:14584917-14585059,exon:14606190-14606301,exon:14608581-14608693	Cont1,Cont2,Cont3,PRL1,PRL2,PRL3	9,23,6,13,9,6	MEMO1
novel_circ_0001410	chr11	-	437	exon:14584917-14585059,exon:14606190-14606301,exon:14608581-14608693,exon:14615525-14615593	Cont1,Cont2,Cont3,PRL1,PRL2,PRL3	6,13,27,10,20,13	MEMO1
novel_circ_0001413	chr11	-	294	exon:14606190-14606301,exon:14608581-14608693,exon:14615525-14615593	Cont1,Cont2,Cont3,PRL1,PRL2,PRL3	66,93,52,77,74,48	MEMO1
novel_circ_0001414	chr11	-	376	exon:14606190-14606301,exon:14608581-14608693,exon:14615525-14615593,exon:14627306-14627387	Cont1,Cont3,PRL1,PRL2,PRL3	38,25,26,52,35	MEMO1
novel_circ_0001419	chr11	+	518	exon:14921003-14921156,exon:14923193-14923364,exon:14927991-14928068,exon:14933487-14933600	Cont1,Cont2,Cont3,PRL1,PRL2,PRL3	30,47,31,30,42,36	YIPF4
novel_circ_0001421	chr11	+	320	exon:15007052-15007233,exon:15009213-15009350	Cont1,Cont2,Cont3,PRL1,PRL2,PRL3	12,10,3,3,6,8	BIRC6
novel_circ_0001422	chr11	+	514	exon:15007052-15007233,exon:15009213-15009350,exon:15018509-15018702	Cont1,Cont3,PRL1,PRL2,PRL3	3,8,3,2,6	BIRC6
novel_circ_0001424	chr11	+	182	exon:15007052-15007233	Cont1,Cont2,Cont3,PRL2,PRL3	11,9,6,5,6	BIRC6
novel_circ_0001425	chr11	+	288	exon:15007166-15007233,exon:15026140-15026300,exon:15031217-15031275	Cont1,Cont2,Cont3,PRL1,PRL2,PRL3	15,35,22,15,24,9	BIRC6
novel_circ_0001433	chr11	+	147	intron:15061190-15061336	Cont1,PRL1,PRL2,PRL3	4,3,4,4	BIRC6
novel_circ_0001434	chr11	+	215	exon:15071396-15071610	Cont1,Cont2,Cont3,PRL1,PRL2,PRL3	24,41,23,27,13,28	BIRC6
novel_circ_0001440	chr11	+	399	exon:15087207-15087323,exon:15089255-15089409,exon:15089907-15090033	Cont1,Cont2,Cont3	3,4,6	BIRC6
novel_circ_0001443	chr11	+	497	exon:15119392-15119523,exon:15120486-15120653,exon:15123680-15123876	Cont1,Cont2,Cont3,PRL1,PRL2,PRL3	28,9,12,15,16,16	BIRC6
novel_circ_0001447	chr11	+	169	exon:15139569-15139737	Cont1,Cont2,Cont3,PRL1,PRL2,PRL3	2,9,4,2,6,3	BIRC6
novel_circ_0001464	chr11	+	298	exon:15543837-15544134	Cont1,Cont2,Cont3,PRL1,PRL2,PRL3	18,17,11,15,14,26	LTBP1
novel_circ_0001467	chr11	+	494	exon:15728335-15728559,exon:15729946-15730214	Cont1,Cont2,PRL1,PRL2,PRL3	4,10,4,8,6	LTBP1
novel_circ_0001482	chr11	+	446	exon:1711700-1711774,exon:1714540-1714650,exon:1716001-1716083,exon:1718298-1718374,exon:1719479-1719578	Cont1,Cont2,Cont3,PRL1,PRL2,PRL3	12,11,11,9,13,7	NPHP1
novel_circ_0001486	chr11	+	270	intron:18857778-18857873,intron:18876350-18876523	Cont1,Cont2,Cont3,PRL1,PRL2,PRL3	7,9,6,13,15,11	CRIM1
novel_circ_0001490	chr11	+	538	exon:18876350-18876523,exon:18928344-18928586,exon:18929665-18929785	Cont1,Cont2,Cont3,PRL1,PRL2,PRL3	6,7,21,9,9,32	CRIM1
novel_circ_0001494	chr11	+	364	exon:18928344-18928586,exon:18929665-18929785	Cont1,Cont2,Cont3,PRL1,PRL2,PRL3	12,20,46,11,16,44	CRIM1
novel_circ_0001506	chr11	-	346	exon:19357203-19357324,exon:19358109-19358156,exon:19360289-19360464	Cont2,Cont3,PRL1,PRL2,PRL3	4,9,8,4,9	STRN
novel_circ_0001516	chr11	-	251	exon:19497984-19498052,exon:19501238-19501419	Cont1,Cont2,Cont3	6,6,3	HEATR5B
novel_circ_0001531	chr11	-	74	intergenic_region:19782844-19782917	Cont1,Cont2,Cont3,PRL2	4,4,3,5	--
novel_circ_0001532	chr11	+	154	exon:20417266-20417341,exon:20419595-20419672	Cont1,Cont2,Cont3,PRL1,PRL3	6,6,3,4,4	RMDN2
novel_circ_0001533	chr11	+	487	exon:20406451-20406625,exon:20419595-20419672,exon:20427915-20428013,exon:20435678-20435731,exon:20435816-20435896	Cont1,Cont2,Cont3,PRL1,PRL2,PRL3	19,22,6,22,23,12	RMDN2
novel_circ_0001538	chr11	+	388	exon:20417266-20417341,exon:20419595-20419672,exon:20427915-20428013,exon:20435678-20435731,exon:20435816-20435896	Cont1,Cont2,Cont3,PRL1,PRL2,PRL3	29,49,63,17,32,46	RMDN2
novel_circ_0001542	chr11	-	276	exon:20933033-20933131,exon:20933222-20933279,exon:20954534-20954652	Cont1,Cont2,Cont3,PRL1,PRL2,PRL3	11,13,6,10,13,15	HNRNPLL
novel_circ_0001546	chr11	-	584	exon:20942308-20942379,exon:20942763-20942844,exon:20946637-20946709,exon:20950391-20950628,exon:20954534-20954652	Cont1,Cont2,Cont3,PRL1,PRL2,PRL3	21,34,42,29,44,48	HNRNPLL
novel_circ_0001547	chr11	-	192	exon:20946637-20946709,exon:20954534-20954652	Cont1,Cont2,Cont3,PRL1,PRL2,PRL3	7,8,4,3,8,6	HNRNPLL
novel_circ_0001549	chr11	-	323	exon:21188604-21188720,exon:21192312-21192517	Cont1,Cont2,Cont3,PRL2,PRL3	3,8,6,7,4	DHX57
novel_circ_0001555	chr11	-	327	exon:21360344-21360566,exon:21361668-21361771	Cont1,Cont2,Cont3,PRL2,PRL3	4,4,2,5,4	SOS1
novel_circ_0001560	chr11	-	346	exon:21556893-21557014,exon:21560224-21560447	Cont1,Cont2,Cont3,PRL1,PRL2	11,7,15,3,11	CDKL4
novel_circ_0001568	chr11	-	553	exon:2294436-2294535,exon:2294881-2294963,exon:2295046-2295156,exon:2296378-2296427,exon:2297420-2297628	Cont1,Cont2,Cont3,PRL1,PRL2,PRL3	4,9,20,4,11,19	STARD7
novel_circ_0001574	chr11	+	376	exon:2426372-2426520,exon:2427046-2427149,exon:2427458-2427580	Cont1,Cont2,Cont3,PRL3	2,2,2,3	NCAPH
novel_circ_0001578	chr11	+	580	exon:24739429-24739602,exon:24741457-24741585,exon:24760600-24760669,exon:24762059-24762169,exon:24763999-24764094	Cont1,Cont2,Cont3,PRL1,PRL2,PRL3	20,27,12,10,18,31	EML4
novel_circ_0001579	chr11	+	445	exon:24739429-24739602,exon:24769840-24769974,exon:24770081-24770216	Cont1,Cont2,Cont3,PRL1,PRL2,PRL3	6,5,13,4,4,9	EML4
novel_circ_0001582	chr11	+	274	exon:24756195-24756318,exon:24757709-24757858	Cont1,Cont2,Cont3,PRL1,PRL2,PRL3	17,14,5,13,3,3	EML4
novel_circ_0001583	chr11	+	440	exon:24756195-24756318,exon:24757709-24757858,exon:24760600-24760669,exon:24763999-24764094	Cont1,Cont2,Cont3,PRL1,PRL2,PRL3	13,18,20,11,8,11	EML4
novel_circ_0001584	chr11	+	395	exon:24756195-24756318,exon:24769840-24769974,exon:24770081-24770216	Cont1,Cont2,Cont3,PRL1,PRL2,PRL3	4,12,9,5,4,14	EML4
novel_circ_0001588	chr11	+	277	exon:24760600-24760669,exon:24762059-24762169,exon:24763999-24764094	Cont1,Cont2,PRL1,PRL2,PRL3	31,59,34,24,42	EML4
novel_circ_0001589	chr11	+	548	exon:24760600-24760669,exon:24762059-24762169,exon:24763999-24764094,exon:24769840-24769974,exon:24770081-24770216	PRL1,PRL2,PRL3	2,2,13	EML4
novel_circ_0001597	chr11	-	277	exon:2578226-2578411,exon:2578561-2578651	Cont1,Cont2,Cont3,PRL1,PRL2,PRL3	10,5,16,4,5,6	KANSL3
novel_circ_0001599	chr11	-	222	exon:25783068-25783199,exon:25784413-25784502	Cont1,Cont2,Cont3,PRL1,PRL2,PRL3	4,13,4,3,9,7	THADA
novel_circ_0001609	chr11	-	273	exon:25878800-25878936,exon:25879194-25879329	Cont1,Cont2,Cont3,PRL1,PRL2	9,37,32,22,21	THADA
novel_circ_0001618	chr11	-	290	intergenic_region:25912395-25912489,intergenic_region:25922346-25922440,intergenic_region:25922728-25922827	Cont1,Cont2,Cont3,PRL1,PRL2,PRL3	4,11,17,9,10,9	--
novel_circ_0001619	chr11	-	100	intergenic_region:25922728-25922827	Cont2,Cont3,PRL1,PRL2,PRL3	3,10,2,4,3	--
novel_circ_0001632	chr11	-	226	exon:26229043-26229149,exon:26256775-26256893	Cont1,Cont2,Cont3,PRL1,PRL2,PRL3	3,9,5,2,4,5	LRPPRC
novel_circ_0001634	chr11	-	280	exon:26251979-26252045,exon:26255221-26255314,exon:26256775-26256893	Cont1,Cont2,Cont3,PRL1,PRL2,PRL3	4,6,8,3,10,17	LRPPRC
novel_circ_0001638	chr11	-	336	exon:26265876-26266002,exon:26266665-26266751,exon:26267582-26267703	Cont1,Cont2,Cont3,PRL1,PRL2,PRL3	2,14,20,7,7,6	LRPPRC
novel_circ_0001639	chr11	-	323	exon:26271538-26271660,exon:26272995-26273194	Cont1,Cont2,Cont3,PRL1,PRL2,PRL3	15,7,12,2,18,15	LRPPRC
novel_circ_0001640	chr11	+	313	intergenic_region:26402668-26402810,intergenic_region:26416283-26416394,intergenic_region:26416784-26416841	Cont1,Cont2,Cont3,PRL1,PRL2,PRL3	4,16,23,10,8,17	--
novel_circ_0001641	chr11	+	288	exon:26412257-26412374,exon:26416283-26416394,exon:26416784-26416841	Cont1,Cont2,Cont3,PRL1,PRL2,PRL3	84,101,76,76,83,92	PPM1B
novel_circ_0001656	chr11	-	465	exon:27814307-27814414,exon:27817059-27817149,exon:27832205-27832362,exon:27836127-27836234	Cont1,Cont2,Cont3,PRL1,PRL2,PRL3	83,147,251,85,116,250	SRBD1
novel_circ_0001657	chr11	-	586	exon:27814307-27814414,exon:27817059-27817149,exon:27832205-27832362,exon:27836127-27836251,exon:27839685-27839788	Cont1,Cont2,Cont3,PRL1,PRL2,PRL3	18,19,30,18,22,38	SRBD1
novel_circ_0001658	chr11	-	296	exon:27814307-27814414,exon:27817059-27817149,exon:27859742-27859838	Cont1,Cont2,Cont3,PRL1,PRL3	3,2,9,2,3	SRBD1
novel_circ_0001659	chr11	-	317	exon:27814307-27814414,exon:27817059-27817149,exon:27865056-27865173	Cont1,Cont2,Cont3,PRL1,PRL2,PRL3	7,11,10,12,5,19	SRBD1
novel_circ_0001660	chr11	-	108	exon:27814307-27814414	Cont1,Cont2,Cont3,PRL1,PRL3	8,8,5,6,7	SRBD1
novel_circ_0001662	chr11	-	370	exon:27832205-27832362,exon:27836127-27836234,exon:27839685-27839788	Cont1,Cont2,Cont3,PRL2,PRL3	5,8,14,3,27	SRBD1
novel_circ_0001666	chr11	+	240	exon:28298797-28298939,exon:28302530-28302626	Cont1,Cont2,Cont3,PRL2,PRL3	3,6,11,3,9	PRKCE
novel_circ_0001678	chr11	-	318	intergenic_region:29416700-29416957,intergenic_region:29418052-29418111	Cont2,Cont3,PRL1,PRL2,PRL3	13,8,5,12,6	--
novel_circ_0001684	chr11	+	155	exon:29654997-29655151	Cont1,Cont2,Cont3,PRL1	6,2,3,2	MSH2
novel_circ_0001691	chr11	-	358	exon:30017161-30017305,exon:30017717-30017801,exon:30017935-30018062	Cont1,Cont2,Cont3,PRL1,PRL2,PRL3	37,48,67,39,51,64	FBXO11
novel_circ_0001697	chr11	+	224	exon:30621126-30621290,exon:30621849-30621907	Cont1,Cont2,Cont3,PRL1,PRL3	9,6,3,12,11	KLRAQ1
novel_circ_0001704	chr11	-	270	exon:3136656-3136717,exon:3137620-3137676,exon:3137768-3137918	Cont1,Cont2,Cont3,PRL1,PRL2,PRL3	15,19,21,11,20,10	TMEM131
novel_circ_0001715	chr11	-	198	exon:36290063-36290260	Cont1,Cont2,Cont3,PRL1,PRL2,PRL3	2,3,5,3,6,3	--
novel_circ_0001716	chr11	-	427	exon:36292640-36292817,exon:36295385-36295520,exon:36296115-36296227	Cont1,Cont2,Cont3,PRL1,PRL2,PRL3	11,12,7,9,15,11	--
novel_circ_0001740	chr11	+	595	exon:37519846-37519934,exon:37524388-37524564,exon:37534142-37534343,exon:37534438-37534564	Cont1,Cont2,Cont3,PRL2,PRL3	5,5,14,7,8	EML6
novel_circ_0001745	chr11	-	347	exon:37588332-37588470,exon:37591705-37591912	Cont1,Cont2,Cont3,PRL1,PRL2,PRL3	236,286,443,235,285,497	RTN4
novel_circ_0001751	chr11	-	361	intergenic_region:37867009-37867109,intergenic_region:37871858-37872117	Cont1,Cont2,PRL1,PRL2,PRL3	51,69,39,49,49	--
novel_circ_0001755	chr11	+	255	exon:38080369-38080483,exon:38083946-38084033,exon:38086109-38086160	Cont1,Cont2,Cont3,PRL1,PRL3	6,13,5,5,7	CCDC104
novel_circ_0001762	chr11	-	443	exon:3862610-3862743,exon:3873302-3873442,exon:3874823-3874990	Cont2,Cont3,PRL1,PRL2,PRL3	5,8,5,7,13	MGAT4A
novel_circ_0001763	chr11	-	309	exon:3873302-3873442,exon:3874823-3874990	Cont1,Cont2,Cont3,PRL2	4,2,8,5	MGAT4A
novel_circ_0001769	chr11	-	278	exon:40715950-40716050,exon:40721741-40721797,exon:40727866-40727926,exon:40730126-40730184	Cont1,Cont2,Cont3,PRL1,PRL2,PRL3	11,9,5,12,5,2	FANCL
novel_circ_0001770	chr11	-	331	intron:40715950-40716050,intron:40721741-40721797,intron:40727866-40727926,intron:40730126-40730184,intron:40731641-40731693	Cont1,Cont2,Cont3,PRL1,PRL2,PRL3	24,43,22,19,32,33	FANCL
novel_circ_0001775	chr11	+	405	exon:4320616-4320762,exon:4320996-4321069,exon:4321148-4321331	Cont1,Cont2,Cont3	4,2,3	MRPL30
novel_circ_0001776	chr11	+	359	exon:43381143-43381304,exon:43382438-43382487,exon:43382590-43382684,exon:43382783-43382834	PRL1,PRL2,PRL3	5,7,7	PAPOLG
novel_circ_0001777	chr11	+	374	exon:43381143-43381304,exon:43382438-43382487,exon:43382590-43382684,exon:43382783-43382849	Cont1,Cont2,Cont3,PRL1,PRL2,PRL3	26,35,37,21,29,51	PAPOLG
novel_circ_0001783	chr11	+	255	intergenic_region:43732905-43732996,intergenic_region:43734434-43734507,intergenic_region:43734810-43734898	Cont1,Cont2,Cont3,PRL1,PRL2,PRL3	9,7,2,6,6,20	--
novel_circ_0001785	chr11	+	348	exon:43792317-43792442,exon:43809195-43809416	Cont1,Cont2,Cont3,PRL1,PRL2,PRL3	4,4,5,2,7,12	GCFC2
novel_circ_0001787	chr11	+	320	exon:43809195-43809416,exon:43810894-43810991	Cont1,Cont2,Cont3,PRL1,PRL2,PRL3	14,50,11,28,21,14	GCFC2
novel_circ_0001791	chr11	+	382	exon:43832171-43832357,exon:43837896-43837977,exon:43838440-43838552	Cont1,Cont2,Cont3,PRL1	3,2,2,3	GCFC2
novel_circ_0001796	chr11	+	375	exon:44150752-44150820,exon:44151473-44151609,exon:44163494-44163662	Cont1,Cont2,Cont3,PRL3	3,4,2,6	--
novel_circ_0001800	chr11	-	205	exon:44515875-44516079	Cont1,Cont2,Cont3,PRL1,PRL2,PRL3	3,4,6,10,6,7	RANBP2
novel_circ_0001803	chr11	-	333	exon:44551038-44551190,exon:44551831-44551942,exon:44553166-44553233	Cont1,Cont2,PRL1,PRL2,PRL3	9,7,9,7,16	RANBP2
novel_circ_0001804	chr11	-	369	exon:44581187-44581262,exon:44582411-44582459,exon:44583651-44583743,exon:44584161-44584311	Cont1,Cont2,Cont3,PRL1,PRL2,PRL3	6,15,14,5,4,13	MGC142792
novel_circ_0001805	chr11	-	338	exon:44585773-44585922,exon:44586291-44586411,exon:44587048-44587114	Cont1,Cont2,Cont3,PRL1,PRL2,PRL3	18,27,32,21,30,39	MGC142792
novel_circ_0001811	chr11	-	234	intron:4513956-4514128,intron:4538548-4538608	Cont1,Cont2,Cont3,PRL2,PRL3	3,2,6,2,5	REV1
novel_circ_0001821	chr11	-	395	exon:4532187-4532295,exon:4584563-4584679,exon:4599019-4599187	Cont1,Cont2,Cont3,PRL1,PRL2,PRL3	12,11,12,10,7,14	REV1
novel_circ_0001823	chr11	-	188	intron:4537067-4537193,intron:4538548-4538608	Cont1,Cont2,Cont3,PRL1,PRL2,PRL3	6,7,11,6,2,5	REV1
novel_circ_0001825	chr11	-	510	intron:4537067-4537193,intron:4538548-4538608,intron:4591669-4591821,intron:4599019-4599187	Cont1,Cont2,Cont3,PRL1,PRL2,PRL3	78,96,121,72,67,95	REV1
novel_circ_0001827	chr11	+	273	exon:45596824-45596851,exon:45598032-45598095,exon:45616161-45616341	Cont1,Cont2,Cont3,PRL1,PRL2,PRL3	6,14,13,2,6,7	UXS1
novel_circ_0001838	chr11	+	520	exon:46761391-46761567,exon:46761992-46762072,exon:46762216-46762328,exon:46762475-46762533,exon:46762704-46762793	Cont1,Cont2,Cont3,PRL1,PRL2,PRL3	8,9,12,7,8,20	PSD4
novel_circ_0001844	chr11	-	391	exon:46807496-46807671,exon:46808113-46808238,exon:46808522-46808610	Cont1,Cont2,Cont3,PRL1,PRL2,PRL3	4,6,6,3,13,16	PAX8
novel_circ_0001845	chr11	-	342	exon:46807496-46807671,exon:46812579-46812744	Cont2,Cont3,PRL1,PRL2,PRL3	7,14,8,6,5	PAX8
novel_circ_0001846	chr11	-	579	exon:46808113-46808238,exon:46808522-46808610,exon:46810393-46810590,exon:46812579-46812744	Cont1,Cont2,Cont3,PRL1,PRL2,PRL3	6,7,15,7,9,33	PAX8
novel_circ_0001847	chr11	-	453	exon:46808522-46808610,exon:46810393-46810590,exon:46812579-46812744	Cont1,Cont2,Cont3,PRL2,PRL3	7,3,4,3,6	PAX8
novel_circ_0001848	chr11	-	364	exon:46810393-46810590,exon:46812579-46812744	Cont1,Cont2,Cont3,PRL1,PRL2,PRL3	36,29,93,21,30,121	PAX8
novel_circ_0001857	chr11	-	275	exon:47741162-47741287,exon:47741386-47741534	Cont2,Cont3,PRL1,PRL2,PRL3	6,4,5,5,14	THNSL2
novel_circ_0001865	chr11	-	436	exon:48014142-48014244,exon:48016802-48016967,exon:48017785-48017951	Cont1,Cont2,Cont3,PRL1,PRL2,PRL3	6,3,6,7,14,14	RMND5A
novel_circ_0001880	chr11	-	460	exon:49207262-49207450,exon:49208330-49208374,exon:49210800-49211025	Cont1,Cont2,Cont3,PRL1,PRL2,PRL3	8,16,5,3,5,7	USP39
novel_circ_0001884	chr11	-	348	exon:49454341-49454471,exon:49462841-49462909,exon:49466803-49466872,exon:49467566-49467643	Cont1,Cont2,Cont3,PRL1,PRL2,PRL3	3,4,4,6,8,12	ELMOD3
novel_circ_0001894	chr11	+	279	exon:50427694-50427797,exon:50431821-50431937,exon:50435505-50435562	Cont1,Cont2,Cont3,PRL1,PRL2,PRL3	6,3,5,3,5,5	SUCLG1
novel_circ_0001895	chr11	-	121	intergenic_region:5112216-5112336	Cont1,Cont2,Cont3,PRL1,PRL2,PRL3	3,10,14,7,4,17	--
novel_circ_0001903	chr11	-	493	exon:5434542-5434683,exon:5439218-5439283,exon:5450706-5450867,exon:5451526-5451648	Cont1,Cont2,Cont3,PRL1,PRL2,PRL3	38,43,44,26,35,77	LONRF2
novel_circ_0001904	chr11	-	142	exon:5434542-5434683	Cont1,Cont2,PRL1,PRL2,PRL3	5,5,2,3,3	LONRF2
novel_circ_0001908	chr11	-	285	exon:5441323-5441484,exon:5451526-5451648	Cont2,PRL1,PRL2,PRL3	2,4,4,7	LONRF2
novel_circ_0001915	chr11	-	384	exon:5797753-5797928,exon:5800990-5801078,exon:5802633-5802751	Cont1,Cont2,Cont3,PRL1,PRL2,PRL3	12,18,24,15,14,19	SLC10A6
novel_circ_0001916	chr11	-	119	exon:5802633-5802751	Cont2,PRL1,PRL2,PRL3	2,3,3,2	SLC10A6
novel_circ_0001925	chr11	-	255	exon:59952361-59952422,exon:59953909-59954101	Cont1,Cont2,Cont3,PRL1,PRL2,PRL3	7,6,3,7,10,5	USP34
novel_circ_0001930	chr11	-	509	exon:59976575-59976995,exon:59987523-59987610	Cont1,Cont2,Cont3,PRL1,PRL2,PRL3	3,9,10,14,4,11	USP34
novel_circ_0001933	chr11	-	446	exon:60099499-60099571,exon:60101655-60101729,exon:60101904-60101967,exon:60103098-60103199,exon:60107898-60108029	Cont1,Cont2,Cont3,PRL1,PRL2,PRL3	24,39,19,28,21,20	XPO1
novel_circ_0001934	chr11	-	307	exon:6027677-6027742,exon:6028578-6028818	Cont1,Cont2,Cont3,PRL1,PRL2,PRL3	32,26,40,25,46,22	TBC1D8
novel_circ_0001948	chr11	+	322	exon:61261643-61261824,exon:61264347-61264486	Cont1,Cont2,Cont3,PRL1,PRL2	3,4,8,4,8	EHBP1
novel_circ_0001950	chr11	+	231	exon:61426428-61426534,exon:61429138-61429261	Cont1,Cont2,Cont3,PRL2,PRL3	3,5,7,3,4	EHBP1
novel_circ_0001952	chr11	-	313	exon:61759954-61760077,exon:61763182-61763370	Cont1,Cont2,Cont3,PRL1,PRL3	6,8,5,4,5	WDPCP
novel_circ_0001955	chr11	+	236	exon:62262977-62263104,exon:62263949-62264056	Cont1,Cont2,Cont3,PRL1,PRL2,PRL3	22,38,4,26,37,19	UGP2
novel_circ_0001963	chr11	-	356	exon:62368249-62368283,exon:62370847-62370925,exon:62373538-62373779	Cont1,Cont2,Cont3,PRL1,PRL2,PRL3	6,10,17,13,10,17	VPS54
novel_circ_0001973	chr11	-	412	exon:63660504-63660568,exon:63663140-63663308,exon:63671932-63672109	Cont1,Cont2,Cont3,PRL1,PRL2,PRL3	16,27,34,11,20,5	SPRED2
novel_circ_0001977	chr11	+	356	exon:6613290-6613380,exon:6613792-6613922,exon:6614746-6614800,exon:6616569-6616647	Cont1,Cont2,Cont3,PRL1,PRL2,PRL3	14,11,9,9,11,23	MAP4K4
novel_circ_0001986	chr11	+	334	exon:6655816-6655989,exon:6656505-6656664	Cont1,Cont3,PRL1,PRL2,PRL3	6,3,5,2,7	MAP4K4
novel_circ_0001988	chr11	-	422	exon:66587599-66587783,exon:66589138-66589197,exon:66590252-66590428	Cont1,Cont2,Cont3,PRL1,PRL2,PRL3	18,46,68,21,36,73	PPP3R1
novel_circ_0001991	chr11	+	517	exon:66855764-66855835,exon:66866595-66866767,exon:66873338-66873482,exon:66873811-66873937	Cont1,Cont2,Cont3,PRL1,PRL2,PRL3	4,5,13,11,13,18	APLF
novel_circ_0001993	chr11	+	245	exon:66855764-66855835,exon:66866595-66866767	Cont1,Cont2,PRL1,PRL2,PRL3	2,5,3,3,4	APLF
novel_circ_0001995	chr11	+	311	exon:66882217-66882401,exon:66904938-66905063	Cont3,PRL1,PRL2,PRL3	4,2,7,3	APLF
novel_circ_0002001	chr11	-	350	exon:67719458-67719621,exon:67721542-67721647,exon:67724757-67724836	Cont1,Cont2,Cont3,PRL1,PRL2,PRL3	9,13,19,6,3,15	GFPT1
novel_circ_0002002	chr11	-	105	exon:67835238-67835342	Cont1,Cont2,Cont3,PRL1	3,4,5,5	AAK1
novel_circ_0002003	chr11	-	143	exon:67870740-67870882	Cont1,Cont2,Cont3,PRL2	5,4,4,5	AAK1
novel_circ_0002004	chr11	-	371	exon:67870740-67870882,exon:67872344-67872452,exon:67891729-67891847	Cont1,Cont2,Cont3	5,7,3	AAK1
novel_circ_0002009	chr11	+	346	exon:68119650-68119763,exon:68120594-68120684,exon:68122015-68122098,exon:68124214-68124270	Cont1,Cont2,Cont3,PRL1,PRL2,PRL3	20,13,28,14,17,30	ANXA4
novel_circ_0002012	chr11	+	221	exon:68158590-68158713,exon:68159349-68159445	Cont1,Cont2,Cont3,PRL2,PRL3	2,8,5,6,3	GMCL1
novel_circ_0002013	chr11	+	453	exon:68160937-68161034,exon:68163391-68163503,exon:68164458-68164523,exon:68166225-68166309,exon:68167805-68167895	Cont1,Cont2,Cont3,PRL1,PRL2,PRL3	6,26,16,10,13,8	GMCL1
novel_circ_0002014	chr11	+	591	exon:68160937-68161034,exon:68163391-68163503,exon:68164458-68164523,exon:68166225-68166309,exon:68167805-68167895,exon:68170640-68170777	Cont1,Cont2,Cont3,PRL1,PRL2,PRL3	20,20,34,16,23,16	GMCL1
novel_circ_0002015	chr11	+	510	exon:68160937-68161034,exon:68163391-68163503,exon:68167805-68167895,exon:68170640-68170777,exon:68181796-68181865	Cont1,Cont2,Cont3,PRL1,PRL2,PRL3	17,17,19,20,20,26	GMCL1
novel_circ_0002016	chr11	+	320	exon:68160937-68161034,exon:68186969-68187044,exon:68191762-68191907	Cont1,Cont2,Cont3,PRL1,PRL3	2,2,3,3,8	GMCL1
novel_circ_0002017	chr11	+	511	exon:68160937-68161034,exon:68163391-68163503,exon:68164458-68164523,exon:68191762-68191907,exon:68194196-68194283	Cont1,Cont2,Cont3,PRL1,PRL2,PRL3	40,36,54,38,36,36	GMCL1
novel_circ_0002019	chr11	+	454	exon:68163391-68163503,exon:68164090-68164188,exon:68164458-68164523,exon:68166225-68166309,exon:68167805-68167895	Cont1,Cont2,Cont3,PRL1,PRL2,PRL3	28,29,13,21,21,20	GMCL1
novel_circ_0002020	chr11	+	402	exon:68163391-68163503,exon:68164458-68164523,exon:68166225-68166309,exon:68170640-68170777	Cont1,Cont2,Cont3,PRL1,PRL2	3,7,5,3,3	GMCL1
novel_circ_0002021	chr11	+	596	exon:68163391-68163503,exon:68164090-68164188,exon:68166225-68166309,exon:68167805-68167895,exon:68170640-68170777,exon:68181796-68181865	Cont1,Cont2,Cont3,PRL1,PRL2,PRL3	17,34,25,23,33,20	GMCL1
novel_circ_0002031	chr11	-	268	exon:68454196-68454358,exon:68462537-68462641	Cont1,PRL1,PRL2,PRL3	2,4,3,3	C2orf42
novel_circ_0002035	chr11	-	146	exon:68497742-68497887	Cont1,Cont2,Cont3,PRL1,PRL3	5,5,2,5,6	TIA1
novel_circ_0002038	chr11	-	415	exon:68506029-68506104,exon:68509255-68509342,exon:68510801-68510855,exon:68512799-68512897,exon:68516495-68516591	Cont1,Cont2,Cont3,PRL1,PRL2,PRL3	9,10,3,5,2,8	TIA1
novel_circ_0002044	chr11	+	284	intron:68843755-68843969,intron:68844736-68844804	Cont1,Cont2,Cont3,PRL1,PRL2,PRL3	17,16,17,30,20,34	GALNT14
novel_circ_0002047	chr11	-	368	intergenic_region:69313652-69313850,intergenic_region:69321232-69321400	PRL1,PRL2,PRL3	4,2,3	--
novel_circ_0002052	chr11	+	285	intergenic_region:70132842-70132961,intergenic_region:70152605-70152769	Cont1,Cont2,Cont3,PRL1,PRL2,PRL3	17,12,7,9,25,8	--
novel_circ_0002053	chr11	+	431	exon:7025092-7025287,exon:7028339-7028498,exon:7031175-7031249	Cont1,Cont2,Cont3,PRL2,PRL3	2,7,3,3,7	IL1RL2
novel_circ_0002059	chr11	-	343	exon:70853344-70853452,exon:70853554-70853603,exon:70854931-70855000,exon:70855512-70855625	Cont1,Cont2,Cont3,PRL1,PRL2,PRL3	3,3,6,4,6,9	WDR43
novel_circ_0002066	chr11	-	260	exon:70878312-70878433,exon:70881498-70881635	Cont2,Cont3,PRL1,PRL2,PRL3	22,10,10,14,6	WDR43
novel_circ_0002070	chr11	-	367	exon:70962598-70962832,exon:70977803-70977934	Cont1,Cont2,Cont3,PRL1,PRL2	5,16,9,2,10	PPP1CB
novel_circ_0002073	chr11	-	309	exon:70972195-70972266,exon:70973667-70973771,exon:70977803-70977934	Cont1,Cont2,Cont3,PRL1,PRL2,PRL3	13,14,5,12,20,8	PPP1CB
novel_circ_0002075	chr11	-	254	exon:71494251-71494333,exon:71497323-71497393,exon:71501950-71502049	Cont1,Cont2,Cont3,PRL1,PRL2,PRL3	2,12,7,6,8,16	BRE
novel_circ_0002096	chr11	-	220	exon:73237221-73237320,exon:73239563-73239607,exon:73239716-73239790	Cont1,Cont2,PRL1,PRL2,PRL3	3,20,9,3,3	HADHB
novel_circ_0002098	chr11	+	406	exon:73261254-73261356,exon:73264283-73264405,exon:73264871-73264993,exon:73266965-73267021	Cont1,Cont2,Cont3,PRL1,PRL2,PRL3	17,11,19,7,10,32	HADHA
novel_circ_0002099	chr11	+	266	exon:73261254-73261356,exon:73266969-73267021,exon:73272069-73272178	Cont3,PRL1,PRL2,PRL3	9,3,5,4	HADHA
novel_circ_0002100	chr11	+	299	exon:73264283-73264405,exon:73264871-73264989,exon:73266965-73267021	Cont1,Cont2,Cont3,PRL1,PRL2,PRL3	26,32,23,25,18,54	HADHA
novel_circ_0002101	chr11	-	453	exon:73338790-73338891,exon:73339133-73339283,exon:73343651-73343789,exon:73353995-73354055	Cont1,Cont2,Cont3,PRL2,PRL3	7,15,19,9,8	RAB10
novel_circ_0002103	chr11	+	342	exon:73469545-73469646,exon:73470263-73470385,exon:73472049-73472165	Cont1,Cont3,PRL1,PRL2,PRL3	2,2,3,6,6	KIF3C
novel_circ_0002106	chr11	+	260	exon:73602732-73602840,exon:73606456-73606606	Cont2,Cont3,PRL1,PRL2,PRL3	22,15,18,24,25	ASXL2
novel_circ_0002107	chr11	+	376	exon:73602732-73602840,exon:73606456-73606606,exon:73613469-73613584	Cont1,Cont2,Cont3,PRL1,PRL2,PRL3	4,3,18,7,3,15	ASXL2
novel_circ_0002110	chr11	+	538	exon:73616949-73617078,exon:73618162-73618308,exon:73620315-73620478,exon:73625491-73625587	Cont2,Cont3,PRL1,PRL2,PRL3	10,8,2,6,6	ASXL2
novel_circ_0002115	chr11	+	241	exon:73763430-73763515,exon:73773011-73773165	Cont1,Cont2,Cont3	3,2,5	DTNB
novel_circ_0002137	chr11	+	312	exon:74934642-74934808,exon:74935103-74935247	Cont2,Cont3,PRL1,PRL2,PRL3	4,8,6,5,13	ITSN2
novel_circ_0002143	chr11	-	301	exon:75110840-75110946,exon:75113129-75113267,exon:75122305-75122359	Cont1,Cont2,Cont3,PRL2	8,3,12,5	UBXN2A
novel_circ_0002145	chr11	+	409	exon:75157262-75157413,exon:75162789-75162942,exon:75164355-75164457	Cont1,Cont2,PRL1,PRL2,PRL3	2,8,4,11,5	ATAD2B
novel_circ_0002146	chr11	+	428	exon:75157262-75157413,exon:75162383-75162432,exon:75165854-75165962,exon:75168257-75168373	Cont1,Cont2,PRL1,PRL2,PRL3	7,10,9,9,8	ATAD2B
novel_circ_0002158	chr11	+	408	intergenic_region:75669177-75669584	Cont1,Cont2,Cont3,PRL2,PRL3	13,25,21,22,25	--
novel_circ_0002162	chr11	+	253	intergenic_region:75792888-75792976,intergenic_region:75819018-75819051,intergenic_region:75819193-75819322	Cont1,Cont2,Cont3,PRL1,PRL3	2,4,4,2,8	--
novel_circ_0002170	chr11	+	348	intergenic_region:78579470-78579538,intergenic_region:78587164-78587272,intergenic_region:78590890-78591059	Cont1,Cont2,Cont3,PRL1,PRL2,PRL3	4,4,3,4,4,3	--
novel_circ_0002171	chr11	+	272	intergenic_region:78579470-78579538,intergenic_region:78587164-78587272,intergenic_region:78594599-78594692	Cont1,Cont2,Cont3,PRL1,PRL2,PRL3	44,49,43,49,48,51	--
novel_circ_0002174	chr11	+	399	exon:78614224-78614349,exon:78617316-78617458,exon:78618932-78619061	Cont1,Cont2,Cont3,PRL1,PRL2,PRL3	4,3,3,4,3,7	PUM2
novel_circ_0002179	chr11	+	398	intergenic_region:78960620-78960776,intergenic_region:78961517-78961757	Cont1,Cont2,Cont3,PRL1,PRL2,PRL3	12,2,22,7,11,13	--
novel_circ_0002191	chr11	+	236	exon:81035592-81035738,exon:81036151-81036239	Cont1,Cont2,Cont3,PRL1,PRL2,PRL3	26,67,16,29,32,9	SMC6
novel_circ_0002196	chr11	+	276	exon:81042255-81042369,exon:81043936-81044096	Cont1,Cont2,Cont3,PRL1,PRL2,PRL3	53,55,15,37,57,32	SMC6
novel_circ_0002204	chr11	+	537	exon:82892728-82892805,exon:82893156-82893203,exon:82897904-82897947,exon:82919923-82920056,exon:82922560-82922693,exon:82924515-82924613	Cont1,Cont2,Cont3,PRL1,PRL2,PRL3	5,12,23,15,23,23	NBAS
novel_circ_0002206	chr11	+	367	exon:82919923-82920056,exon:82922560-82922693,exon:82924515-82924613	Cont1,Cont2,Cont3,PRL1,PRL2,PRL3	6,24,21,15,17,33	NBAS
novel_circ_0002215	chr11	+	406	exon:83054687-83054854,exon:83058065-83058178,exon:83058503-83058626	Cont1,Cont2,Cont3,PRL1,PRL2,PRL3	16,13,19,6,10,30	NBAS
novel_circ_0002219	chr11	+	215	exon:83067628-83067704,exon:83068093-83068230	Cont2,PRL1,PRL2,PRL3	11,7,2,7	NBAS
novel_circ_0002229	chr11	+	410	exon:86501577-86501658,exon:86503630-86503730,exon:86514885-86514973,exon:86515493-86515630	Cont1,Cont2,Cont3,PRL1,PRL2,PRL3	15,11,22,4,8,21	ROCK2
novel_circ_0002230	chr11	+	306	exon:86503630-86503730,exon:86514907-86514973,exon:86515493-86515630	Cont1,Cont2,Cont3,PRL1,PRL2,PRL3	3,5,11,8,6,15	ROCK2
novel_circ_0002246	chr11	-	265	exon:88014778-88014900,exon:88015255-88015346,exon:88015781-88015830	Cont1,Cont2,Cont3,PRL1,PRL2,PRL3	57,64,35,48,50,48	ASAP2
novel_circ_0002251	chr11	-	341	exon:88075695-88075780,exon:88080182-88080311,exon:88083930-88083979,exon:88085850-88085924	Cont1,Cont2,Cont3,PRL1,PRL2,PRL3	19,16,22,3,24,14	ASAP2
novel_circ_0002256	chr11	-	255	exon:88080182-88080311,exon:88083930-88083979,exon:88085850-88085924	Cont1,Cont2,Cont3,PRL1,PRL2,PRL3	4,5,9,2,8,4	ASAP2
novel_circ_0002262	chr11	+	297	exon:88482275-88482373,exon:88483536-88483634,exon:88488539-88488637	Cont1,Cont2,Cont3,PRL2,PRL3	4,5,9,6,2	KIDINS220
novel_circ_0002263	chr11	+	345	exon:88503078-88503242,exon:88504249-88504428	Cont1,Cont2,Cont3,PRL1,PRL2,PRL3	18,34,35,25,24,63	KIDINS220
novel_circ_0002269	chr11	+	274	exon:9127778-9127957,exon:9135630-9135692,exon:9135782-9135812	Cont1,Cont2,Cont3,PRL1,PRL2,PRL3	9,10,7,6,8,4	MRPS9
novel_circ_0002270	chr11	+	354	exon:9153023-9153098,exon:9155437-9155605,exon:9156528-9156636	Cont1,Cont2,Cont3,PRL1,PRL2,PRL3	8,12,17,14,9,18	MRPS9
novel_circ_0002271	chr11	-	243	exon:9206430-9206589,exon:9213515-9213597	Cont2,Cont3,PRL1,PRL2,PRL3	4,9,3,9,6	TGFBRAP1
novel_circ_0002274	chr11	-	352	exon:92310696-92310788,exon:92311348-92311413,exon:92313046-92313081,exon:92315487-92315554,exon:92319580-92319668	Cont1,Cont2,Cont3,PRL1,PRL2,PRL3	5,7,5,7,14,16	GGTA1
novel_circ_0002279	chr11	+	250	intergenic_region:92552316-92552419,intergenic_region:92578307-92578452	Cont1,Cont2,Cont3,PRL1,PRL2,PRL3	3,2,3,5,4,11	--
novel_circ_0002287	chr11	+	362	intron:94122333-94122532,intron:94122942-94123041,intron:94133909-94133970	PRL1,PRL2,PRL3	2,3,5	RABGAP1
novel_circ_0002294	chr11	+	420	exon:94166260-94166434,exon:94170007-94170100,exon:94174149-94174299	Cont1,Cont2,Cont3,PRL1,PRL2,PRL3	4,5,6,7,3,15	RABGAP1
novel_circ_0002304	chr11	-	510	exon:94319263-94319374,exon:94319570-94319667,exon:94320344-94320455,exon:94321674-94321769,exon:94322281-94322372	Cont1,Cont2,Cont3,PRL1,PRL2,PRL3	4,7,8,5,4,10	STRBP
novel_circ_0002306	chr11	-	418	exon:94319263-94319374,exon:94319570-94319667,exon:94320344-94320455,exon:94321674-94321769	Cont2,Cont3,PRL1,PRL2,PRL3	4,2,4,3,9	STRBP
novel_circ_0002307	chr11	-	313	exon:94329982-94330126,exon:94340793-94340960	Cont1,Cont2,Cont3,PRL1,PRL2,PRL3	2,2,3,6,6,13	STRBP
novel_circ_0002309	chr11	-	389	exon:94338430-94338650,exon:94340793-94340960	Cont1,Cont2,Cont3,PRL1,PRL2,PRL3	5,5,5,3,8,15	STRBP
novel_circ_0002314	chr11	-	288	exon:94874633-94874752,exon:94882220-94882337,exon:94886651-94886700	Cont1,Cont2,Cont3,PRL1,PRL2,PRL3	16,33,7,7,19,27	DENND1A
novel_circ_0002320	chr11	+	249	exon:95367105-95367245,exon:95377122-95377229	Cont3,PRL1,PRL2,PRL3	2,3,6,4	NEK6
novel_circ_0002322	chr11	-	505	exon:95559624-95559745,exon:95568494-95568721,exon:95570066-95570220	Cont3,PRL1,PRL2,PRL3	4,7,3,5	NR6A1
novel_circ_0002325	chr11	-	348	intergenic_region:95576633-95576688,intergenic_region:95578607-95578655,intergenic_region:95586573-95586815	Cont1,Cont2,Cont3,PRL1,PRL2,PRL3	7,5,19,15,11,34	--
novel_circ_0002329	chr11	-	534	exon:95938074-95938174,exon:95938364-95938537,exon:95940576-95940761,exon:95941530-95941602	Cont1,Cont2,Cont3,PRL1,PRL2,PRL3	13,17,41,17,22,27	SCAI
novel_circ_0002333	chr11	+	270	exon:96199055-96199164,exon:96200936-96201095	Cont1,Cont2,PRL1,PRL2,PRL3	6,2,2,3,4	GAPVD1
novel_circ_0002342	chr11	-	239	exon:96465073-96465221,exon:96479982-96480071	Cont1,Cont2,Cont3,PRL1	2,9,2,2	MAPKAP1
novel_circ_0002343	chr11	-	567	exon:96465073-96465221,exon:96479982-96480071,exon:96482464-96482791	Cont1,Cont2,Cont3,PRL1,PRL2,PRL3	35,59,34,34,51,37	MAPKAP1
novel_circ_0002344	chr11	-	637	intron:96465073-96465221,intron:96479982-96480071,intron:96482464-96482791,intron:96489708-96489777	Cont1,Cont2,Cont3,PRL1,PRL2,PRL3	8,14,6,5,5,11	MAPKAP1
novel_circ_0002345	chr11	-	418	exon:96479982-96480071,exon:96482464-96482791	Cont1,Cont2,Cont3,PRL1,PRL2	6,10,2,6,9	MAPKAP1
novel_circ_0002349	chr11	+	327	exon:96731253-96731443,exon:96737575-96737710	Cont1,Cont2,PRL1,PRL2,PRL3	5,6,2,3,5	PBX3
novel_circ_0002353	chr11	+	253	intergenic_region:97189655-97189784,intergenic_region:97192250-97192372	Cont1,Cont2,Cont3,PRL2,PRL3	2,8,7,4,6	--
novel_circ_0002355	chr11	+	350	intergenic_region:97179397-97179493,intergenic_region:97189655-97189784,intergenic_region:97192250-97192372	Cont1,Cont2,Cont3,PRL1,PRL2,PRL3	7,3,3,6,5,5	--
novel_circ_0002358	chr11	+	225	intergenic_region:97189655-97189784,intergenic_region:97221621-97221715	Cont2,Cont3,PRL1,PRL2,PRL3	4,8,5,2,3	--
novel_circ_0002361	chr11	+	281	exon:97706783-97706904,exon:97710559-97710666,exon:97722712-97722762	Cont1,Cont3,PRL1,PRL2,PRL3	2,4,6,3,5	RALGPS1
novel_circ_0002367	chr11	-	274	exon:98243469-98243636,exon:98244800-98244905	Cont1,Cont2,Cont3,PRL1,PRL2,PRL3	267,322,214,239,314,287	FAM129B
novel_circ_0002368	chr11	-	299	exon:98243469-98243636,exon:98251646-98251776	Cont1,Cont2,Cont3,PRL1,PRL2,PRL3	3,3,9,5,9,5	FAM129B
novel_circ_0002369	chr11	-	260	exon:98248143-98248271,exon:98251646-98251776	Cont1,Cont3,PRL1,PRL2,PRL3	2,4,7,6,3	FAM129B
novel_circ_0002380	chr11	+	445	exon:99159098-99159197,exon:99159322-99159519,exon:99159623-99159769	Cont1,Cont2,Cont3,PRL1,PRL2	7,8,8,7,6	SPTAN1
novel_circ_0002384	chr11	+	328	exon:99453664-99453739,exon:99453876-99453923,exon:99454196-99454399	Cont1,Cont2,PRL1,PRL2,PRL3	5,2,7,9,7	PHYHD1
novel_circ_0002388	chr12	-	273	exon:11140709-11140890,exon:11144909-11144999	Cont1,Cont2,Cont3,PRL1,PRL2	6,12,6,5,16	SUGT1
novel_circ_0002394	chr12	-	276	exon:11203822-11203989,exon:11205481-11205588	Cont1,Cont2,Cont3,PRL1,PRL2,PRL3	10,11,8,12,10,3	ELF1
novel_circ_0002396	chr12	-	300	exon:11243237-11243536	Cont1,Cont2,Cont3,PRL1,PRL2,PRL3	11,5,7,15,2,10	ELF1
novel_circ_0002405	chr12	+	646	exon:11514240-11514333,exon:11515973-11516077,exon:11518240-11518397,exon:11520555-11520689,exon:11526543-11526696	Cont1,Cont2,Cont3,PRL1,PRL2,PRL3	14,36,17,33,17,11	NAA16
novel_circ_0002407	chr12	+	286	exon:11514240-11514324,exon:11515973-11516077,exon:11532205-11532300	Cont1,Cont3,PRL1,PRL2,PRL3	8,3,5,4,4	NAA16
novel_circ_0002418	chr12	-	442	exon:11730279-11730437,exon:11732927-11733052,exon:11758039-11758195	Cont1,Cont2,Cont3,PRL1,PRL3	2,5,3,6,6	VWA8
novel_circ_0002420	chr12	-	375	exon:11748588-11748696,exon:11758039-11758195,exon:11762141-11762249	Cont1,Cont2,Cont3,PRL3	2,9,2,10	VWA8
novel_circ_0002431	chr12	-	348	exon:11961597-11961668,exon:11966932-11967038,exon:11981223-11981391	Cont1,Cont2,Cont3,PRL2,PRL3	10,5,14,8,16	VWA8
novel_circ_0002433	chr12	-	470	exon:11971433-11971539,exon:11974312-11974427,exon:11978566-11978643,exon:11981223-11981391	Cont1,Cont2,Cont3,PRL1,PRL2,PRL3	4,4,5,2,7,6	VWA8
novel_circ_0002437	chr12	-	246	exon:12023362-12023439,exon:12042082-12042249	Cont1,Cont2,Cont3,PRL1	2,4,4,5	VWA8
novel_circ_0002444	chr12	+	103	exon:12342240-12342342	Cont1,Cont2,Cont3,PRL3	2,2,8,8	DGKH
novel_circ_0002447	chr12	+	271	exon:12361412-12361682	Cont1,Cont2,Cont3,PRL1,PRL2,PRL3	16,19,6,12,4,21	DGKH
novel_circ_0002449	chr12	+	346	exon:12362602-12362724,exon:12370165-12370290,exon:12374147-12374243	Cont1,Cont2,Cont3,PRL1,PRL2,PRL3	8,36,26,8,26,15	DGKH
novel_circ_0002451	chr12	+	223	exon:12370165-12370290,exon:12374147-12374243	Cont1,Cont2,Cont3,PRL1,PRL2,PRL3	20,18,9,6,7,9	DGKH
novel_circ_0002458	chr12	+	292	intergenic_region:12391113-12391218,intergenic_region:12405091-12405276	Cont1,Cont2,PRL1,PRL2,PRL3	6,2,4,4,2	--
novel_circ_0002466	chr12	+	179	intergenic_region:14138042-14138220	Cont1,Cont2,Cont3,PRL1,PRL2,PRL3	12,10,7,11,16,13	--
novel_circ_0002469	chr12	+	439	intergenic_region:14143883-14144108,intergenic_region:14144536-14144696,intergenic_region:14145608-14145659	Cont1,Cont2,Cont3,PRL1,PRL2,PRL3	5,11,11,8,13,10	--
novel_circ_0002472	chr12	+	392	exon:14141423-14141588,exon:14143883-14144108	Cont1,Cont2,Cont3,PRL1,PRL2,PRL3	7,12,14,12,9,19	--
novel_circ_0002476	chr12	-	254	exon:15198592-15198683,exon:15199321-15199383,exon:15199968-15200066	Cont1,Cont2,PRL1,PRL2,PRL3	7,25,13,9,9	NUFIP1
novel_circ_0002481	chr12	+	349	exon:15600523-15600637,exon:15602504-15602651,exon:15605845-15605930	Cont1,Cont2,Cont3,PRL1,PRL2,PRL3	10,9,7,2,11,10	SLC25A30
novel_circ_0002483	chr12	+	95	exon:15604757-15604851	Cont2,Cont3,PRL1,PRL2,PRL3	3,8,2,7,8	SLC25A30
novel_circ_0002490	chr12	+	435	exon:15668119-15668208,exon:15671443-15671563,exon:15673975-15674063,exon:15674173-15674307	Cont1,Cont2,Cont3,PRL1,PRL2,PRL3	4,4,5,3,2,4	COG3
novel_circ_0002509	chr12	-	202	exon:16174670-16174781,exon:16174978-16175067	Cont1,Cont2,PRL1,PRL2,PRL3	4,6,3,8,4	ZC3H13
novel_circ_0002510	chr12	-	438	exon:16174670-16174781,exon:16174978-16175067,exon:16177420-16177529,exon:16177838-16177963	Cont1,Cont2,Cont3,PRL1,PRL2,PRL3	18,6,11,15,13,29	ZC3H13
novel_circ_0002512	chr12	-	330	exon:16270903-16271036,exon:16275818-16276013	Cont1,Cont2,Cont3	4,6,4	LCP1
novel_circ_0002524	chr12	-	531	exon:17900591-17900729,exon:17903530-17903658,exon:17915322-17915484,exon:17915652-17915751	Cont2,Cont3,PRL1,PRL2,PRL3	6,8,2,2,13	SUCLA2
novel_circ_0002526	chr12	+	310	exon:17964133-17964329,exon:17966563-17966675	Cont1,Cont2,Cont3,PRL1,PRL2,PRL3	11,6,7,8,8,25	NUDT15
novel_circ_0002535	chr12	+	299	intergenic_region:18837558-18837718,intergenic_region:18844558-18844695	Cont1,Cont2,Cont3,PRL1,PRL3	7,6,6,2,3	--
novel_circ_0002542	chr12	+	291	intergenic_region:18844558-18844695,intergenic_region:18863397-18863472,intergenic_region:18887492-18887568	Cont1,Cont2,Cont3,PRL1,PRL2,PRL3	11,20,10,19,23,12	--
novel_circ_0002547	chr12	+	117	exon:19132886-19133002	Cont1,Cont2,Cont3,PRL1,PRL2,PRL3	10,9,7,2,13,6	SETDB2
novel_circ_0002552	chr12	-	350	exon:19194318-19194503,exon:19194783-19194946	Cont1,Cont2,Cont3,PRL2,PRL3	8,9,28,7,20	RCBTB1
novel_circ_0002559	chr12	-	387	exon:19497928-19498030,exon:19502497-19502663,exon:19505111-19505227	Cont1,Cont2,Cont3,PRL1,PRL2,PRL3	4,6,3,4,11,11	SPRYD7
novel_circ_0002562	chr12	-	389	intergenic_region:19574326-19574514,intergenic_region:19577509-19577708	Cont1,Cont2,Cont3,PRL1,PRL2,PRL3	17,21,11,9,9,6	--
novel_circ_0002564	chr12	-	577	intergenic_region:19574326-19574514,intergenic_region:19575432-19575498,intergenic_region:19577509-19577708,intergenic_region:19580749-19580869	Cont1,Cont2,Cont3,PRL1,PRL2,PRL3	57,39,50,38,40,39	--
novel_circ_0002567	chr12	-	267	intergenic_region:19575432-19575498,intergenic_region:19577509-19577708	Cont1,Cont2,Cont3,PRL1,PRL2,PRL3	18,36,19,14,17,20	--
novel_circ_0002568	chr12	-	602	intergenic_region:19575432-19575498,intergenic_region:19577509-19577708,intergenic_region:19579936-19580149,intergenic_region:19580749-19580869	Cont1,Cont2,Cont3,PRL1,PRL2,PRL3	7,13,9,7,18,17	--
novel_circ_0002586	chr12	+	264	exon:21222719-21222869,exon:21230986-21231098	Cont1,Cont2,Cont3,PRL1	4,2,5,3	WDFY2
novel_circ_0002592	chr12	+	314	intron:2156881-2156993,intron:2160257-2160289,intron:2182778-2182945	Cont1,Cont2,Cont3,PRL2,PRL3	4,5,4,6,4	DIAPH3
novel_circ_0002593	chr12	+	298	intron:2156897-2156993,intron:2160257-2160289,intron:2182778-2182945	Cont1,Cont2,Cont3,PRL2,PRL3	9,5,2,2,2	DIAPH3
novel_circ_0002595	chr12	-	252	exon:21573809-21573943,exon:21574221-21574337	Cont1,Cont2,PRL1,PRL2,PRL3	9,15,5,5,4	NEK3
novel_circ_0002601	chr12	+	201	exon:2160257-2160289,exon:2182778-2182945	Cont1,Cont2,PRL1,PRL2,PRL3	10,29,27,9,4	DIAPH3
novel_circ_0002615	chr12	+	273	exon:2182778-2182945,exon:2206532-2206636	Cont1,Cont2,Cont3,PRL1,PRL2,PRL3	14,14,13,17,16,8	DIAPH3
novel_circ_0002618	chr12	+	224	exon:21866506-21866585,exon:21870141-21870284	Cont1,Cont2,Cont3,PRL2	5,9,9,5	MRPS31
novel_circ_0002621	chr12	+	312	exon:2263549-2263679,exon:2298522-2298596,exon:2305434-2305539	Cont1,Cont2,Cont3,PRL1,PRL3	2,5,8,2,6	DIAPH3
novel_circ_0002626	chr12	+	388	exon:2298522-2298596,exon:2298679-2298748,exon:2303539-2303675,exon:2305434-2305539	Cont1,Cont2,Cont3,PRL1,PRL2,PRL3	83,139,191,81,117,272	DIAPH3
novel_circ_0002629	chr12	+	354	exon:2303539-2303675,exon:2305434-2305539,exon:2325736-2325846	Cont2,Cont3,PRL1,PRL2,PRL3	7,9,7,5,15	DIAPH3
novel_circ_0002634	chr12	+	111	exon:2325736-2325846	Cont1,Cont2,Cont3,PRL1,PRL2,PRL3	18,29,39,17,24,37	DIAPH3
novel_circ_0002636	chr12	+	358	exon:2386628-2386723,exon:2397414-2397478,exon:2398128-2398222,exon:2402298-2402399	Cont1,Cont2,Cont3,PRL1,PRL2,PRL3	25,53,32,46,41,47	DIAPH3
novel_circ_0002637	chr12	+	336	exon:2386628-2386723,exon:2445988-2446227	Cont1,Cont2,Cont3,PRL1,PRL2,PRL3	6,6,4,2,6,7	DIAPH3
novel_circ_0002638	chr12	+	728	exon:2386628-2386723,exon:2397414-2397478,exon:2398128-2398222,exon:2402298-2402399,exon:2445988-2446227,exon:2460268-2460397	Cont1,Cont2,PRL1,PRL2,PRL3	5,9,10,22,30	DIAPH3
novel_circ_0002644	chr12	+	370	exon:2445988-2446227,exon:2460268-2460397	Cont1,Cont2,Cont3,PRL1,PRL2,PRL3	75,83,124,55,80,139	DIAPH3
novel_circ_0002645	chr12	+	240	exon:2445988-2446227	Cont1,Cont3,PRL1,PRL2,PRL3	2,21,8,19,12	DIAPH3
novel_circ_0002650	chr12	+	435	exon:24722844-24723015,exon:24724416-24724504,exon:24726064-24726177,exon:24731092-24731151	Cont1,Cont3,PRL1,PRL2,PRL3	4,14,7,5,3	ALG5
novel_circ_0002653	chr12	+	196	exon:2516105-2516240,exon:2554157-2554216	Cont3,PRL1,PRL2,PRL3	3,5,6,3	DIAPH3
novel_circ_0002657	chr12	+	420	intron:2553575-2553670,intron:2554157-2554216,intron:2558752-2558822,intron:2564365-2564557	Cont1,Cont2,Cont3,PRL1,PRL2,PRL3	9,7,22,12,12,37	DIAPH3
novel_circ_0002658	chr12	+	264	intron:2558752-2558822,intron:2564365-2564557	Cont1,Cont2,Cont3,PRL3	5,3,2,8	DIAPH3
novel_circ_0002659	chr12	+	193	intron:2564365-2564557	Cont1,Cont2,Cont3,PRL1,PRL2,PRL3	16,17,7,14,17,9	DIAPH3
novel_circ_0002664	chr12	-	120	intergenic_region:26375817-26375936	Cont2,PRL1,PRL2,PRL3	4,9,2,7	--
novel_circ_0002665	chr12	-	429	exon:26357328-26357423,exon:26357665-26357765,exon:26361153-26361384	Cont2,Cont3,PRL1,PRL2,PRL3	4,12,2,3,15	NBEA
novel_circ_0002667	chr12	+	373	exon:28011046-28011219,exon:28020205-28020403	Cont1,Cont2,Cont3,PRL1,PRL2,PRL3	11,20,13,8,15,15	STARD13
novel_circ_0002668	chr12	+	351	exon:28011046-28011219,exon:28031032-28031208	Cont1,Cont2,Cont3,PRL3	2,4,2,4	STARD13
novel_circ_0002672	chr12	-	283	exon:28379030-28379188,exon:28382450-28382573	Cont1,Cont2,Cont3,PRL1	7,5,3,10	PDS5B
novel_circ_0002673	chr12	-	267	exon:28395542-28395702,exon:28397110-28397215	Cont1,Cont2,Cont3,PRL1,PRL2,PRL3	3,6,8,2,4,7	PDS5B
novel_circ_0002679	chr12	+	385	exon:28553163-28553237,exon:28557288-28557376,exon:28557764-28557840,exon:28560248-28560391	Cont1,Cont2,Cont3,PRL1,PRL2,PRL3	7,5,5,17,5,9	--
novel_circ_0002680	chr12	+	176	intergenic_region:28553163-28553237,intergenic_region:28562766-28562866	Cont3,PRL1,PRL2,PRL3	6,3,5,3	--
novel_circ_0002684	chr12	-	467	exon:28680403-28680514,exon:28681527-28681635,exon:28685670-28685915	Cont1,Cont2,Cont3	2,2,5	BRCA2
novel_circ_0002690	chr12	-	200	intergenic_region:29747576-29747685,intergenic_region:29755690-29755729,intergenic_region:29761790-29761839	Cont1,Cont2,Cont3,PRL1,PRL2	5,9,5,4,5	--
novel_circ_0002694	chr12	+	334	intergenic_region:30519841-30520013,intergenic_region:30521902-30522062	Cont1,Cont2,Cont3,PRL1,PRL2,PRL3	3,6,2,3,7,3	--
novel_circ_0002697	chr12	+	327	exon:31680654-31680750,exon:31681344-31681573	Cont1,Cont2,Cont3,PRL1,PRL2,PRL3	69,133,42,87,75,48	FLT1
novel_circ_0002699	chr12	+	455	exon:31710559-31710683,exon:31722101-31722270,exon:31722888-31723047	Cont1,Cont2,PRL1,PRL2,PRL3	2,8,4,3,5	FLT1
novel_circ_0002719	chr12	-	396	exon:31877152-31877242,exon:31888660-31888716,exon:31891070-31891317	Cont1,Cont2,Cont3,PRL1,PRL2,PRL3	11,17,9,16,9,7	PAN3
novel_circ_0002721	chr12	-	196	exon:31919003-31919050,exon:31920526-31920673	Cont2,Cont3,PRL1,PRL2,PRL3	6,5,5,9,3	PAN3
novel_circ_0002726	chr12	-	219	exon:31882208-31882309,exon:31882397-31882513	Cont1,Cont2,Cont3,PRL2,PRL3	2,8,4,5,14	PAN3
novel_circ_0002730	chr12	-	565	exon:31886519-31886576,exon:31887344-31887448,exon:31888629-31888716,exon:31888845-31888910,exon:31891070-31891317	Cont1,Cont2,Cont3,PRL1,PRL2,PRL3	33,42,42,28,32,64	PAN3
novel_circ_0002731	chr12	-	279	intron:31886519-31886576,intron:31887344-31887448,intron:31901810-31901925	Cont1,Cont2,Cont3,PRL1,PRL2,PRL3	7,7,6,5,4,8	PAN3
novel_circ_0002735	chr12	-	264	intron:31901810-31901925,intron:31920526-31920673	Cont1,Cont2,Cont3,PRL1,PRL2,PRL3	13,7,13,8,10,11	PAN3
novel_circ_0002736	chr12	-	264	intron:31901810-31901925,intron:31920526-31920673	Cont1,Cont2,Cont3,PRL1,PRL3	3,4,3,5,2	PAN3
novel_circ_0002738	chr12	-	524	intergenic_region:31901810-31901925,intergenic_region:31920526-31920673,intergenic_region:31963044-31963114,intergenic_region:31964964-31965030,intergenic_region:31965761-31965882	Cont1,Cont2,Cont3,PRL1,PRL2,PRL3	5,3,16,17,9,13	--
novel_circ_0002740	chr12	-	310	exon:31920526-31920673,exon:31938464-31938625	Cont1,Cont2,Cont3,PRL1,PRL2,PRL3	3,7,3,3,10,11	PAN3
novel_circ_0002741	chr12	-	570	intergenic_region:31920526-31920673,intergenic_region:31938464-31938625,intergenic_region:31963044-31963114,intergenic_region:31964964-31965030,intergenic_region:31965761-31965882	Cont1,Cont2,Cont3,PRL1,PRL2,PRL3	8,13,12,12,8,18	--
novel_circ_0002743	chr12	-	343	intergenic_region:31963044-31963168,intergenic_region:31964935-31965030,intergenic_region:31965761-31965882	Cont1,Cont2,Cont3,PRL1,PRL2,PRL3	62,52,38,91,58,49	--
novel_circ_0002746	chr12	+	432	exon:32616252-32616451,exon:32632196-32632427	Cont1,Cont2,Cont3,PRL1,PRL2,PRL3	10,5,5,9,5,9	LNX2
novel_circ_0002747	chr12	+	295	exon:32927773-32927853,exon:32937188-32937401	Cont1,Cont2,Cont3,PRL1,PRL2,PRL3	16,25,21,15,19,19	USP12
novel_circ_0002749	chr12	-	264	exon:33339259-33339390,exon:33341215-33341288,exon:33341665-33341722	Cont1,Cont2,Cont3,PRL1	4,4,6,3	CDK8
novel_circ_0002750	chr12	-	384	exon:33339259-33339390,exon:33357211-33357351,exon:33361012-33361122	Cont1,Cont2,Cont3,PRL1,PRL2,PRL3	9,10,6,8,9,6	CDK8
novel_circ_0002751	chr12	-	518	intergenic_region:33339259-33339390,intergenic_region:33341665-33341722,intergenic_region:33357211-33357351,intergenic_region:33361012-33361122,intergenic_region:33370175-33370250	Cont1,Cont2,Cont3,PRL1,PRL2,PRL3	12,24,11,7,11,16	--
novel_circ_0002752	chr12	-	252	exon:33357211-33357351,exon:33361012-33361122	Cont1,Cont2,Cont3	5,2,2	CDK8
novel_circ_0002753	chr12	-	328	intergenic_region:33357211-33357351,intergenic_region:33361012-33361122,intergenic_region:33370175-33370250	Cont1,Cont2,Cont3,PRL1,PRL2,PRL3	55,64,101,43,55,89	--
novel_circ_0002755	chr12	+	511	exon:34493258-34493623,exon:34495479-34495623	Cont1,Cont3,PRL1,PRL2,PRL3	4,19,5,4,15	--
novel_circ_0002768	chr12	+	286	exon:34883797-34883884,exon:34884983-34885068,exon:34885732-34885843	Cont1,Cont2,Cont3,PRL1,PRL2,PRL3	3,3,9,5,5,8	SACS
novel_circ_0002779	chr12	+	502	exon:35813245-35813365,exon:35820140-35820260,exon:35828062-35828194,exon:35828552-35828678	Cont2,Cont3,PRL1,PRL2,PRL3	3,4,3,3,12	ZDHHC20
novel_circ_0002783	chr12	+	245	exon:35976582-35976687,exon:35985803-35985941	Cont1,Cont2,PRL1,PRL2,PRL3	5,14,8,10,6	XPO4
novel_circ_0002784	chr12	+	139	exon:35985803-35985941	Cont1,Cont2,Cont3,PRL1,PRL2,PRL3	10,5,4,6,3,2	XPO4
novel_circ_0002785	chr12	+	450	exon:35995971-35996087,exon:36012685-36012842,exon:36013042-36013216	Cont1,Cont2,Cont3,PRL1,PRL2,PRL3	8,22,7,8,12,14	XPO4
novel_circ_0002790	chr12	+	454	exon:36067291-36067444,exon:36069000-36069082,exon:36074461-36074677	Cont1,Cont2,Cont3,PRL1,PRL2,PRL3	11,9,5,7,7,16	N6AMT2
novel_circ_0002791	chr12	+	217	exon:36074461-36074677	Cont1,Cont2,Cont3,PRL1,PRL3	8,16,28,6,4	N6AMT2
novel_circ_0002794	chr12	-	303	exon:36142952-36143022,exon:36143976-36144207	Cont1,Cont2,Cont3,PRL1,PRL2,PRL3	7,7,14,6,8,13	IFT88
novel_circ_0002810	chr12	-	285	exon:36425677-36425748,exon:36428061-36428273	Cont1,Cont2,Cont3,PRL2	4,2,2,7	ZMYM2
novel_circ_0002811	chr12	-	72	exon:36425677-36425748	Cont1,Cont2,Cont3,PRL1,PRL2,PRL3	9,11,13,7,7,10	ZMYM2
novel_circ_0002823	chr12	+	282	exon:36546768-36546964,exon:36551559-36551643	Cont1,Cont2,Cont3,PRL2,PRL3	5,10,2,9,5	PSPC1
novel_circ_0002824	chr12	+	504	exon:36533785-36534086,exon:36542526-36542621,exon:36555319-36555424	Cont1,Cont2,Cont3,PRL1,PRL2,PRL3	16,6,17,7,16,5	PSPC1
novel_circ_0002825	chr12	+	378	exon:36542526-36542621,exon:36546768-36546964,exon:36551559-36551643	Cont1,Cont2,Cont3,PRL1,PRL2,PRL3	13,9,6,7,5,12	PSPC1
novel_circ_0002826	chr12	+	202	exon:36542526-36542621,exon:36555319-36555424	Cont1,Cont2,Cont3,PRL1,PRL2,PRL3	4,10,9,4,4,4	PSPC1
novel_circ_0002829	chr12	+	112	intergenic_region:36752436-36752547	Cont1,Cont2,Cont3,PRL1,PRL2,PRL3	14,36,20,16,15,26	--
novel_circ_0002839	chr12	+	350	exon:47783566-47783733,exon:47784474-47784548,exon:47785488-47785594	Cont1,Cont2,Cont3,PRL1,PRL2,PRL3	5,6,3,6,11,11	BORA
novel_circ_0002863	chr12	-	231	exon:50735256-50735375,exon:50739487-50739597	Cont1,Cont2,Cont3,PRL2	2,9,8,3	TBC1D4
novel_circ_0002867	chr12	-	289	exon:50755998-50756102,exon:50759221-50759314,exon:50759525-50759614	Cont1,Cont2,Cont3,PRL2,PRL3	8,16,7,9,7	TBC1D4
novel_circ_0002868	chr12	-	195	exon:50755998-50756102,exon:50759525-50759614	Cont1,Cont3,PRL1,PRL2,PRL3	6,6,4,5,11	TBC1D4
novel_circ_0002874	chr12	+	420	exon:50959647-50959775,exon:50962266-50962422,exon:50962774-50962859,exon:50964662-50964709	Cont1,Cont2,Cont3,PRL1,PRL2,PRL3	5,5,24,6,14,44	UCHL3
novel_circ_0002881	chr12	+	118	exon:51201755-51201872	Cont2,Cont3,PRL1,PRL2,PRL3	5,12,4,5,6	LMO7
novel_circ_0002882	chr12	+	570	exon:51201755-51201872,exon:51204913-51205055,exon:51209092-51209400	Cont1,Cont2,Cont3,PRL1,PRL2,PRL3	45,96,112,68,78,109	LMO7
novel_circ_0002883	chr12	+	510	exon:51201755-51201872,exon:51204913-51205055,exon:51222683-51222870,exon:51223869-51223929	Cont1,Cont2,Cont3,PRL1,PRL2,PRL3	20,26,28,13,16,22	LMO7
novel_circ_0002888	chr12	+	526	exon:51220547-51220661,exon:51221741-51221902,exon:51222683-51222870,exon:51223869-51223929	Cont1,Cont2,Cont3,PRL1,PRL2,PRL3	27,31,48,20,24,44	LMO7
novel_circ_0002894	chr12	-	189	exon:52624721-52624817,exon:52633215-52633306	Cont1,Cont2,Cont3,PRL2,PRL3	4,3,7,4,6	MYCBP2
novel_circ_0002896	chr12	-	428	exon:52648255-52648372,exon:52656016-52656097,exon:52657194-52657313,exon:52663946-52664053	Cont1,Cont2,Cont3,PRL1,PRL2,PRL3	3,10,2,2,7,12	MYCBP2
novel_circ_0002914	chr12	-	256	exon:54824237-54824373,exon:54824986-54825104	Cont1,Cont2,Cont3,PRL2,PRL3	2,9,3,4,3	RBM26
novel_circ_0002919	chr12	+	394	exon:54960272-54960437,exon:54964508-54964641,exon:54972640-54972733	Cont1,Cont2,Cont3,PRL1,PRL2,PRL3	41,39,78,44,33,32	NDFIP2
novel_circ_0002923	chr12	+	298	exon:54982787-54982911,exon:54987420-54987486,exon:54990156-54990261	Cont1,Cont2,Cont3,PRL1,PRL2,PRL3	6,11,3,5,9,11	NDFIP2
novel_circ_0002930	chr12	-	392	exon:70031136-70031270,exon:70035855-70035960,exon:70058345-70058495	Cont1,Cont2,Cont3,PRL1,PRL2	7,14,3,4,4	--
novel_circ_0002932	chr12	-	307	exon:70048400-70048555,exon:70058345-70058495	Cont1,Cont2,Cont3,PRL1,PRL2,PRL3	12,4,2,6,8,8	--
novel_circ_0002939	chr12	-	475	exon:70139869-70140118,exon:70161105-70161329	Cont2,PRL1,PRL2,PRL3	7,4,3,6	--
novel_circ_0002942	chr12	-	232	exon:70170755-70170875,exon:70171399-70171509	Cont1,Cont2,Cont3,PRL1,PRL2,PRL3	17,33,6,34,16,4	--
novel_circ_0002948	chr12	+	351	exon:73911290-73911514,exon:73918244-73918369	Cont1,Cont3,PRL1,PRL2,PRL3	2,4,5,3,2	--
novel_circ_0002949	chr12	+	327	exon:73911290-73911514,exon:73932325-73932426	Cont1,Cont2,Cont3,PRL1,PRL2,PRL3	3,8,13,3,5,2	--
novel_circ_0002963	chr12	+	156	intergenic_region:76102257-76102412	Cont1,Cont2,Cont3,PRL1,PRL3	5,7,4,4,4	--
novel_circ_0002978	chr12	+	301	intergenic_region:79174360-79174464,intergenic_region:79189495-79189690	Cont1,Cont2,Cont3,PRL1,PRL2,PRL3	9,4,4,2,3,6	--
novel_circ_0002980	chr12	+	314	intergenic_region:79182068-79182185,intergenic_region:79189495-79189690	Cont1,Cont2,Cont3,PRL1,PRL2,PRL3	46,29,48,55,38,48	--
novel_circ_0002981	chr12	+	196	intergenic_region:79189495-79189690	Cont1,Cont2,Cont3,PRL1,PRL2,PRL3	9,13,7,12,14,3	--
novel_circ_0002997	chr12	-	370	intron:79471659-79471797,intron:79483030-79483260	Cont1,Cont2,Cont3,PRL2,PRL3	3,3,7,4,6	STK24
novel_circ_0002998	chr12	-	231	exon:79483030-79483260	Cont1,Cont2,Cont3,PRL1,PRL2,PRL3	9,17,4,17,12,11	STK24
novel_circ_0003005	chr12	-	301	exon:79811915-79812049,exon:79813014-79813109,exon:79814801-79814870	Cont1,Cont2,Cont3,PRL1,PRL2,PRL3	7,13,7,4,11,5	DOCK9
novel_circ_0003010	chr12	+	358	exon:80086489-80086616,exon:80088918-80089037,exon:80089571-80089680	Cont1,Cont2,Cont3,PRL1,PRL2,PRL3	25,34,26,22,35,39	UBAC2
novel_circ_0003014	chr12	+	465	exon:80913527-80913563,exon:80934290-80934368,exon:80941009-80941111,exon:80945515-80945609,exon:80947907-80948057	Cont1,Cont2,Cont3,PRL2,PRL3	5,5,14,2,14	PCCA
novel_circ_0003015	chr12	+	428	exon:80934290-80934368,exon:80941009-80941111,exon:80945515-80945609,exon:80947907-80948057	Cont1,Cont2,Cont3,PRL1,PRL2,PRL3	17,36,46,28,25,33	PCCA
novel_circ_0003016	chr12	+	349	exon:80941009-80941111,exon:80945515-80945609,exon:80947907-80948057	Cont2,Cont3,PRL1,PRL2,PRL3	4,8,5,5,5	PCCA
novel_circ_0003018	chr12	+	473	exon:80967440-80967583,exon:80968932-80969006,exon:80969362-80969470,exon:80973173-80973241,exon:80974937-80975012	Cont1,Cont2,Cont3,PRL2,PRL3	2,2,3,3,3	PCCA
novel_circ_0003029	chr12	-	330	exon:81273588-81273729,exon:81273822-81273929,exon:81274082-81274161	Cont1,Cont2,Cont3,PRL1,PRL2,PRL3	19,32,12,8,18,15	TMTC4
novel_circ_0003032	chr12	-	356	exon:81283172-81283336,exon:81283566-81283658,exon:81286974-81287071	Cont1,Cont2,Cont3,PRL1,PRL2,PRL3	15,12,23,9,10,17	TMTC4
novel_circ_0003039	chr12	+	382	intron:82893541-82893740,intron:82899409-82899528,intron:82901835-82901896	Cont1,Cont2,Cont3,PRL1,PRL2,PRL3	7,12,8,4,9,21	TPP2
novel_circ_0003042	chr12	-	411	exon:83010858-83011095,exon:83011217-83011389	Cont1,Cont2,Cont3,PRL1,PRL2,PRL3	19,24,24,10,37,32	KDELC1
novel_circ_0003044	chr12	+	127	intergenic_region:83030220-83030346	Cont1,Cont3,PRL1,PRL2,PRL3	6,4,2,4,12	--
novel_circ_0003045	chr12	+	187	intergenic_region:83033888-83033979,intergenic_region:83034797-83034891	Cont2,Cont3,PRL1,PRL2,PRL3	12,3,4,8,5	--
novel_circ_0003049	chr12	-	284	exon:86262987-86263270	Cont1,Cont2,Cont3,PRL1,PRL2,PRL3	6,19,3,2,6,14	EFNB2
novel_circ_0003050	chr12	-	422	exon:86311491-86311574,exon:86311950-86312061,exon:86313863-86314088	Cont1,Cont2,Cont3,PRL1,PRL2,PRL3	43,57,31,38,43,12	ARGLU1
novel_circ_0003066	chr12	-	392	exon:89258166-89258295,exon:89259227-89259310,exon:89260201-89260306,exon:89260404-89260475	Cont1,Cont2,Cont3,PRL3	5,2,6,7	CARS2
novel_circ_0003076	chr12	+	305	exon:89492189-89492273,exon:89495066-89495196,exon:89506844-89506932	Cont1,Cont2,Cont3,PRL1,PRL2,PRL3	24,39,35,26,25,28	ARHGEF7
novel_circ_0003077	chr12	+	365	exon:89492189-89492273,exon:89506844-89506932,exon:89517276-89517370,exon:89517576-89517671	Cont1,Cont2,Cont3,PRL1,PRL2,PRL3	3,4,7,9,11,6	ARHGEF7
novel_circ_0003080	chr12	+	89	exon:89506844-89506932	Cont1,Cont2,Cont3,PRL1,PRL2,PRL3	16,39,23,30,11,13	ARHGEF7
novel_circ_0003081	chr12	+	280	exon:89506844-89506932,exon:89517276-89517370,exon:89517576-89517671	Cont1,Cont2,Cont3,PRL1,PRL2,PRL3	13,29,42,13,24,43	ARHGEF7
novel_circ_0003082	chr12	+	123	exon:89525147-89525269	Cont1,Cont2,Cont3,PRL1,PRL2,PRL3	3,7,6,3,4,9	ARHGEF7
novel_circ_0003084	chr12	+	315	exon:89506844-89506932,exon:89507079-89507113,exon:89517276-89517370,exon:89517576-89517671	Cont1,Cont2,Cont3,PRL1,PRL2,PRL3	44,40,67,42,73,77	ARHGEF7
novel_circ_0003085	chr12	+	528	exon:89506844-89506932,exon:89516545-89516669,exon:89517276-89517370,exon:89517576-89517671,exon:89525147-89525269	Cont1,Cont2,Cont3,PRL1,PRL2,PRL3	22,35,31,15,24,34	ARHGEF7
novel_circ_0003089	chr12	+	314	exon:89517276-89517370,exon:89517576-89517671,exon:89525147-89525269	Cont1,Cont2,Cont3,PRL1,PRL2,PRL3	30,23,34,20,22,58	ARHGEF7
novel_circ_0003093	chr12	+	294	exon:90353715-90353837,exon:90357254-90357343,exon:90358264-90358344	Cont1,Cont2,Cont3,PRL1,PRL2,PRL3	12,31,17,12,31,42	ATP11A
novel_circ_0003106	chr12	+	249	exon:90738302-90738376,exon:90745620-90745686,exon:90746485-90746591	Cont1,Cont2,Cont3,PRL1,PRL2,PRL3	10,13,3,3,24,9	TFDP1
novel_circ_0003107	chr12	+	242	exon:90738302-90738376,exon:90751577-90751743	Cont1,Cont2,Cont3,PRL2,PRL3	5,2,4,6,3	TFDP1
novel_circ_0003119	chr13	-	438	exon:10468446-10468505,exon:10472863-10472928,exon:10479677-10479845,exon:10481786-10481928	Cont2,Cont3,PRL1,PRL2,PRL3	5,9,5,6,23	KIF16B
novel_circ_0003121	chr13	-	209	exon:10472863-10472928,exon:10481786-10481928	Cont1,Cont2,Cont3,PRL1,PRL3	6,5,5,5,6	KIF16B
novel_circ_0003123	chr13	+	263	intergenic_region:10823962-10824056,intergenic_region:10824780-10824947	Cont1,Cont2,Cont3,PRL1,PRL3	45,45,35,28,54	--
novel_circ_0003129	chr13	+	97	intergenic_region:10942531-10942627	Cont1,Cont2,Cont3,PRL1,PRL2,PRL3	8,12,16,6,8,9	--
novel_circ_0003130	chr13	+	337	exon:10942531-10942627,exon:10950436-10950608,exon:10951111-10951177	Cont2,PRL1,PRL2,PRL3	4,3,3,10	--
novel_circ_0003147	chr13	-	266	exon:11782422-11782548,exon:11787565-11787703	Cont1,Cont2,Cont3,PRL1,PRL2,PRL3	5,6,5,4,4,4	CAMK1D
novel_circ_0003157	chr13	-	246	exon:12305612-12305762,exon:12312449-12312543	Cont1,Cont2,Cont3,PRL3	3,5,10,6	DHTKD1
novel_circ_0003161	chr13	-	371	exon:12311058-12311256,exon:12312449-12312620	Cont1,Cont2,Cont3,PRL1,PRL2,PRL3	8,17,38,10,9,32	DHTKD1
novel_circ_0003164	chr13	-	465	exon:12324491-12324760,exon:12329866-12330060	Cont1,Cont2,Cont3,PRL1,PRL3	4,3,6,3,3	DHTKD1
novel_circ_0003169	chr13	+	699	exon:12376724-12376884,exon:12379907-12380104,exon:12380569-12380718,exon:12381947-12382050,exon:12384576-12384661	Cont1,Cont2,Cont3,PRL1,PRL2,PRL3	22,35,23,19,14,30	UPF2
novel_circ_0003181	chr13	+	270	exon:16203373-16203441,exon:16206649-16206748,exon:16208222-16208322	Cont1,Cont2,Cont3,PRL1,PRL2,PRL3	17,20,5,13,16,7	KIN
novel_circ_0003183	chr13	+	154	exon:16484413-16484566	Cont1,Cont2,Cont3,PRL1,PRL2,PRL3	3,9,7,2,4,11	SFMBT2
novel_circ_0003186	chr13	+	243	exon:16544078-16544166,exon:16545891-16545946,exon:16554724-16554821	Cont1,Cont2,Cont3,PRL1,PRL2,PRL3	9,22,21,13,17,12	SFMBT2
novel_circ_0003187	chr13	+	246	exon:16554724-16554821,exon:16579238-16579385	Cont1,Cont2,Cont3,PRL1,PRL3	2,2,2,6,4	SFMBT2
novel_circ_0003189	chr13	+	339	exon:16554724-16554821,exon:16577930-16578022,exon:16579238-16579385	Cont2,Cont3,PRL1,PRL2,PRL3	13,13,2,2,8	SFMBT2
novel_circ_0003190	chr13	+	241	exon:16577930-16578022,exon:16579238-16579385	Cont1,Cont2,Cont3,PRL1,PRL2,PRL3	6,9,4,14,2,9	SFMBT2
novel_circ_0003192	chr13	+	245	exon:16590954-16591071,exon:16595869-16595995	Cont1,Cont2,Cont3,PRL1,PRL2,PRL3	5,13,2,6,7,10	SFMBT2
novel_circ_0003216	chr13	-	368	intron:18200110-18200223,intron:18200342-18200453,intron:18201961-18202102	Cont1,Cont2,Cont3,PRL2,PRL3	11,7,7,8,12	PDSS1
novel_circ_0003222	chr13	-	388	exon:18523601-18523743,exon:18523885-18523982,exon:18527051-18527197	Cont1,Cont2,Cont3,PRL1,PRL2,PRL3	3,2,7,5,3,5	CREM
novel_circ_0003224	chr13	+	339	exon:18611470-18611610,exon:18617173-18617275,exon:18620100-18620194	Cont1,Cont2,Cont3,PRL1,PRL2,PRL3	16,21,33,21,28,24	CUL2
novel_circ_0003225	chr13	+	141	exon:18611470-18611610	Cont1,Cont2,Cont3,PRL2,PRL3	5,4,5,3,9	CUL2
novel_circ_0003229	chr13	+	357	exon:18982015-18982195,exon:19019134-19019309	Cont1,Cont3,PRL1,PRL2,PRL3	2,2,3,3,4	PARD3
novel_circ_0003233	chr13	+	297	exon:19095510-19095635,exon:19117700-19117870	Cont2,Cont3,PRL1,PRL2,PRL3	9,4,4,4,9	PARD3
novel_circ_0003241	chr13	+	273	exon:19138277-19138321,exon:19143478-19143705	Cont2,Cont3,PRL1,PRL2,PRL3	12,4,3,5,2	PARD3
novel_circ_0003247	chr13	+	249	exon:19321113-19321233,exon:19330872-19330999	Cont1,Cont2,Cont3,PRL3	2,4,4,4	PARD3
novel_circ_0003250	chr13	+	425	exon:20273947-20274185,exon:20277065-20277160,exon:20277440-20277529	Cont1,Cont2,Cont3,PRL1,PRL2,PRL3	12,10,13,7,7,5	ITGB1
novel_circ_0003266	chr13	+	294	exon:23117087-23117190,exon:23119384-23119477,exon:23121403-23121498	Cont1,Cont2,Cont3,PRL1,PRL2	7,2,8,4,8	MLLT10
novel_circ_0003267	chr13	+	390	exon:23117087-23117190,exon:23119384-23119477,exon:23121403-23121498,exon:23149688-23149783	Cont1,Cont2,Cont3,PRL1,PRL2,PRL3	2,7,8,3,7,16	MLLT10
novel_circ_0003270	chr13	+	370	exon:23207009-23207187,exon:23221045-23221162,exon:23222534-23222606	Cont1,Cont2,Cont3,PRL1,PRL2,PRL3	7,5,7,3,6,10	MLLT10
novel_circ_0003273	chr13	+	218	exon:2387009-2387124,exon:2393872-2393973	Cont1,Cont2,Cont3,PRL1,PRL3	7,6,8,4,8	PLCB4
novel_circ_0003275	chr13	+	284	intergenic_region:25342659-25342942	Cont1,Cont2,Cont3,PRL1,PRL2,PRL3	13,11,9,6,21,13	--
novel_circ_0003280	chr13	+	321	exon:25674456-25674575,exon:25678552-25678629,exon:25680855-25680977	Cont1,Cont2,Cont3,PRL3	5,2,4,5	KIAA1217
novel_circ_0003289	chr13	+	324	exon:28581599-28581676,exon:28581792-28581818,exon:28584341-28584445,exon:28586935-28587048	Cont1,Cont2,Cont3,PRL1,PRL2	4,8,14,16,8	PRPF18
novel_circ_0003292	chr13	+	216	intron:28635756-28635862,intron:28636900-28637008	Cont3,PRL1,PRL2,PRL3	7,2,6,7	FRMD4A
novel_circ_0003294	chr13	-	295	exon:28732402-28732488,exon:28738491-28738548,exon:28738794-28738859,exon:28744521-28744604	Cont1,Cont3,PRL1,PRL2,PRL3	5,3,6,5,9	FRMD4A
novel_circ_0003295	chr13	-	239	exon:29848785-29848921,exon:29856699-29856800	Cont1,Cont2,Cont3,PRL3	3,3,9,3	DCLRE1C
novel_circ_0003299	chr13	-	321	exon:30116887-30116979,exon:30123161-30123388	Cont1,Cont2,Cont3,PRL1,PRL2,PRL3	8,4,17,3,19,9	C13H10ORF38
novel_circ_0003301	chr13	-	520	exon:30619142-30619214,exon:30640434-30640514,exon:30645645-30645715,exon:30658129-30658208,exon:30659081-30659154,exon:30668044-30668104,exon:30672145-30672224	Cont1,Cont2,Cont3,PRL1,PRL2,PRL3	4,10,16,8,11,14	FAM188A
novel_circ_0003304	chr13	-	621	exon:30640434-30640514,exon:30645645-30645715,exon:30658129-30658208,exon:30659081-30659154,exon:30665943-30666116,exon:30668044-30668104,exon:30672145-30672224	Cont1,Cont2,Cont3,PRL1,PRL2,PRL3	60,78,84,57,81,77	FAM188A
novel_circ_0003306	chr13	-	366	exon:30645645-30645715,exon:30658129-30658208,exon:30659081-30659154,exon:30668044-30668104,exon:30672145-30672224	Cont1,Cont2,Cont3,PRL1,PRL2,PRL3	19,9,9,10,7,12	FAM188A
novel_circ_0003309	chr13	-	410	exon:30658129-30658208,exon:30659081-30659154,exon:30661624-30661738,exon:30668044-30668104,exon:30672145-30672224	Cont1,Cont2,Cont3,PRL1,PRL2,PRL3	31,38,40,26,31,33	FAM188A
novel_circ_0003313	chr13	-	317	exon:31492335-31492449,exon:31492726-31492808,exon:31494817-31494935	Cont2,PRL1,PRL2,PRL3	9,4,7,5	RSU1
novel_circ_0003314	chr13	-	438	exon:31492335-31492449,exon:31492726-31492808,exon:31494817-31494935,exon:31502615-31502735	Cont1,Cont2,Cont3,PRL1,PRL2,PRL3	7,7,8,2,2,7	RSU1
novel_circ_0003320	chr13	-	265	intergenic_region:32344807-32344864,intergenic_region:32358251-32358339,intergenic_region:32358620-32358737	Cont2,Cont3,PRL1,PRL2,PRL3	5,8,3,4,9	--
novel_circ_0003322	chr13	-	207	exon:32358251-32358339,exon:32358620-32358737	Cont1,Cont2,Cont3,PRL1,PRL3	2,7,6,4,11	HACD1
novel_circ_0003325	chr13	+	215	exon:32487805-32487877,exon:32492622-32492763	Cont1,Cont2,Cont3,PRL1,PRL2,PRL3	14,8,2,2,7,9	TMEM236
novel_circ_0003328	chr13	-	264	exon:33341204-33341357,exon:33342243-33342352	Cont1,Cont2,PRL1,PRL2,PRL3	6,8,16,8,4	NSUN6
novel_circ_0003332	chr13	-	236	exon:33361050-33361129,exon:33366336-33366491	Cont1,Cont2,Cont3,PRL1,PRL2,PRL3	24,34,25,25,25,33	NSUN6
novel_circ_0003339	chr13	+	340	exon:33657668-33657769,exon:33658499-33658559,exon:33658669-33658740,exon:33659104-33659208	Cont1,Cont2,Cont3,PRL1,PRL2,PRL3	12,17,35,6,19,36	KIF5B
novel_circ_0003341	chr13	+	293	exon:33731156-33731191,exon:33733701-33733957	Cont1,Cont2,Cont3,PRL1,PRL2,PRL3	31,64,54,33,49,41	ARHGAP12
novel_circ_0003342	chr13	+	264	exon:33774139-33774402	Cont1,Cont2,Cont3,PRL1	5,3,3,2	ARHGAP12
novel_circ_0003344	chr13	+	359	intron:33780924-33781064,intron:33782231-33782311,intron:33795021-33795095,intron:33802789-33802850	Cont1,Cont2,Cont3,PRL2	4,3,2,8	ARHGAP12
novel_circ_0003346	chr13	+	426	exon:33782231-33782311,exon:33791971-33792096,exon:33795021-33795095,exon:33802789-33802850,exon:33810961-33811042	Cont2,Cont3,PRL1,PRL2,PRL3	5,10,4,6,11	ARHGAP12
novel_circ_0003350	chr13	+	345	exon:33791971-33792096,exon:33795021-33795095,exon:33802789-33802850,exon:33810961-33811042	Cont1,Cont2,Cont3,PRL1	3,6,5,2	ARHGAP12
novel_circ_0003351	chr13	+	225	exon:33791971-33792096,exon:33819344-33819442	Cont1,Cont2,Cont3,PRL3	4,2,5,3	ARHGAP12
novel_circ_0003356	chr13	-	331	exon:34075710-34075815,exon:34088239-34088400,exon:34095838-34095900	Cont1,Cont2,Cont3,PRL1,PRL3	6,2,11,3,7	ZEB1
novel_circ_0003357	chr13	-	370	exon:34075710-34075815,exon:34095838-34095900,exon:34114899-34115099	Cont1,Cont2,Cont3,PRL1,PRL2,PRL3	11,11,18,4,12,12	ZEB1
novel_circ_0003360	chr13	-	222	exon:34088239-34088400,exon:34095838-34095897	Cont1,PRL1,PRL2,PRL3	5,4,3,5	ZEB1
novel_circ_0003361	chr13	-	225	exon:34088239-34088400,exon:34095838-34095900	Cont1,Cont2,Cont3,PRL1,PRL2,PRL3	15,26,4,11,17,9	ZEB1
novel_circ_0003362	chr13	-	225	exon:34088239-34088400,exon:34095838-34095900	Cont1,Cont2,Cont3,PRL1,PRL2,PRL3	10,15,8,12,11,9	ZEB1
novel_circ_0003369	chr13	-	341	intron:34114899-34115099,intron:34195150-34195289	Cont1,Cont2,Cont3,PRL1,PRL2,PRL3	11,7,3,2,9,4	ZEB1
novel_circ_0003371	chr13	-	501	intron:34114899-34115099,intron:34195150-34195289,intron:34208710-34208869	Cont1,Cont2,Cont3,PRL1,PRL2,PRL3	62,76,69,52,60,82	ZEB1
novel_circ_0003376	chr13	-	297	intron:34195150-34195289,intron:34204451-34204549,intron:34208710-34208767	Cont1,Cont2,Cont3,PRL1,PRL2,PRL3	91,161,31,110,87,38	ZEB1
novel_circ_0003379	chr13	-	300	intron:34195150-34195289,intron:34208710-34208869	Cont1,Cont2,Cont3,PRL1,PRL2,PRL3	980,1212,560,885,996,848	ZEB1
novel_circ_0003380	chr13	-	314	intron:34195150-34195289,intron:34208710-34208883	Cont1,Cont2,Cont3,PRL1,PRL3	6,6,2,6,3	ZEB1
novel_circ_0003390	chr13	-	322	intron:34860214-34860359,intron:34944011-34944186	Cont1,Cont2,Cont3,PRL1,PRL2,PRL3	21,23,4,15,14,8	SVIL
novel_circ_0003402	chr13	-	398	exon:35556517-35556741,exon:35559464-35559636	Cont1,Cont2,Cont3	7,6,3	MTPAP
novel_circ_0003410	chr13	-	336	exon:36399951-36400063,exon:36400622-36400737,exon:36404996-36405102	Cont1,Cont2,Cont3,PRL1,PRL2,PRL3	62,93,60,54,52,71	WAC
novel_circ_0003414	chr13	+	385	intergenic_region:3719595-3719768,intergenic_region:3737209-3737298,intergenic_region:3744301-3744421	Cont1,Cont2,Cont3	6,8,12	--
novel_circ_0003416	chr13	+	211	exon:3737209-3737298,exon:3744301-3744421	Cont1,Cont2,PRL1,PRL2,PRL3	3,7,3,6,2	SLX4IP
novel_circ_0003419	chr13	+	327	exon:38914492-38914582,exon:38917016-38917251	Cont1,Cont2,Cont3,PRL1,PRL2,PRL3	7,7,15,5,2,15	DTD1
novel_circ_0003420	chr13	+	434	exon:38914492-38914582,exon:38917016-38917251,exon:38924683-38924789	Cont1,Cont2,Cont3,PRL2,PRL3	4,3,3,4,4	DTD1
novel_circ_0003426	chr13	+	101	intron:39808353-39808453	Cont1,Cont2,PRL1,PRL2,PRL3	3,11,8,5,6	RIN2
novel_circ_0003445	chr13	+	352	exon:40973698-40973825,exon:40973908-40974019,exon:40975468-40975579	Cont1,Cont2,Cont3,PRL2,PRL3	2,6,4,5,9	XRN2
novel_circ_0003452	chr13	+	332	exon:41007957-41008025,exon:41008125-41008256,exon:41010081-41010211	Cont1,Cont2,Cont3,PRL1,PRL2,PRL3	20,31,25,17,8,25	XRN2
novel_circ_0003455	chr13	-	275	exon:42429344-42429421,exon:42431280-42431396,exon:42436202-42436281	Cont1,Cont2,Cont3,PRL1,PRL2,PRL3	57,65,40,30,31,58	NAPB
novel_circ_0003466	chr13	+	221	exon:43257690-43257910	Cont1,Cont2,Cont3,PRL1,PRL2,PRL3	11,20,8,14,22,13	ANKRD16
novel_circ_0003467	chr13	+	253	intron:43257690-43257942	Cont1,Cont2,Cont3,PRL1,PRL2,PRL3	7,9,7,2,5,5	ANKRD16
novel_circ_0003470	chr13	+	343	exon:43312538-43312645,exon:43315576-43315675,exon:43318194-43318328	Cont1,Cont2,Cont3,PRL1,PRL2,PRL3	41,70,43,27,51,43	GDI2
novel_circ_0003474	chr13	-	389	intergenic_region:43366004-43366103,intergenic_region:43366207-43366226,intergenic_region:43366307-43366437,intergenic_region:43366580-43366717	Cont1,Cont2,Cont3,PRL1,PRL2,PRL3	10,19,21,6,11,18	--
novel_circ_0003476	chr13	-	658	intergenic_region:43366004-43366103,intergenic_region:43366207-43366226,intergenic_region:43366307-43366437,intergenic_region:43369256-43369347,intergenic_region:43372795-43372867,intergenic_region:43373927-43374022,intergenic_region:43374316-43374461	Cont1,Cont2,Cont3,PRL1,PRL2,PRL3	31,46,59,38,59,54	--
novel_circ_0003479	chr13	-	407	intergenic_region:43369256-43369347,intergenic_region:43372795-43372867,intergenic_region:43373927-43374022,intergenic_region:43374316-43374461	Cont1,Cont2,Cont3,PRL1,PRL2,PRL3	22,26,35,16,33,25	--
novel_circ_0003481	chr13	-	165	intergenic_region:43369256-43369347,intergenic_region:43372795-43372867	Cont1,Cont2,Cont3,PRL1,PRL2,PRL3	2,4,4,12,4,5	--
novel_circ_0003491	chr13	-	293	exon:46648773-46648887,exon:46669304-46669481	Cont1,Cont2,Cont3,PRL1,PRL2	6,12,9,9,16	WDR37
novel_circ_0003493	chr13	-	410	exon:46649339-46649473,exon:46666140-46666236,exon:46669304-46669481	Cont1,Cont2,Cont3,PRL1,PRL2	7,15,5,6,18	WDR37
novel_circ_0003495	chr13	-	579	exon:46653742-46653883,exon:46656548-46656664,exon:46658104-46658148,exon:46666140-46666236,exon:46669304-46669481	Cont1,Cont2,Cont3,PRL1,PRL2,PRL3	57,93,24,63,61,45	WDR37
novel_circ_0003498	chr13	-	372	exon:46656588-46656664,exon:46658104-46658148,exon:46659425-46659496,exon:46669304-46669481	Cont1,Cont2,Cont3,PRL3	5,2,4,7	WDR37
novel_circ_0003500	chr13	-	528	exon:46658104-46658148,exon:46659425-46659496,exon:46660599-46660734,exon:46666140-46666236,exon:46669304-46669481	Cont1,Cont2,Cont3,PRL1,PRL2,PRL3	42,58,26,26,42,30	WDR37
novel_circ_0003502	chr13	-	258	exon:46664765-46664829,exon:46665095-46665190,exon:46666140-46666236	Cont1,Cont2,Cont3,PRL1,PRL2,PRL3	5,3,4,6,11,8	WDR37
novel_circ_0003503	chr13	-	436	exon:46664765-46664829,exon:46665095-46665190,exon:46666140-46666236,exon:46669304-46669481	Cont1,Cont2,Cont3,PRL1,PRL2,PRL3	27,25,13,25,45,13	WDR37
novel_circ_0003509	chr13	+	195	intergenic_region:46779217-46779351,intergenic_region:46779974-46780033	Cont1,Cont2,Cont3,PRL1,PRL2,PRL3	34,35,12,38,39,14	--
novel_circ_0003510	chr13	+	475	intergenic_region:46779217-46779351,intergenic_region:46779974-46780033,intergenic_region:46797871-46798009,intergenic_region:46798237-46798377	Cont1,Cont2,Cont3,PRL1,PRL2,PRL3	8,20,12,22,9,15	--
novel_circ_0003511	chr13	+	332	intergenic_region:46779217-46779351,intergenic_region:46779974-46780033,intergenic_region:46818111-46818247	Cont1,Cont2,Cont3,PRL1,PRL2,PRL3	9,5,7,7,6,4	--
novel_circ_0003517	chr13	+	216	exon:46817351-46817429,exon:46818111-46818247	Cont1,Cont2,Cont3,PRL1,PRL2,PRL3	7,9,5,15,16,12	LARP4B
novel_circ_0003519	chr13	+	215	exon:46821307-46821410,exon:46822690-46822800	Cont1,Cont2,PRL1,PRL2,PRL3	9,29,17,11,6	LARP4B
novel_circ_0003526	chr13	+	240	intron:47041230-47041301,intron:47042834-47043001	Cont1,Cont2,Cont3,PRL2,PRL3	4,8,2,6,7	DIP2C
novel_circ_0003527	chr13	+	351	exon:47041230-47041301,exon:47042834-47043001,exon:47053010-47053120	PRL1,PRL2,PRL3	3,3,3	DIP2C
novel_circ_0003528	chr13	+	393	exon:47041230-47041301,exon:47053010-47053120,exon:47066900-47067109	Cont1,Cont3,PRL1,PRL2,PRL3	5,5,7,4,2	DIP2C
novel_circ_0003531	chr13	+	447	exon:47053010-47053120,exon:47063878-47064003,exon:47066900-47067109	Cont1,Cont2,Cont3,PRL1,PRL2,PRL3	3,3,5,5,6,2	DIP2C
novel_circ_0003539	chr13	+	488	exon:47154266-47154434,exon:47157174-47157321,exon:47157695-47157865	Cont1,Cont2,Cont3,PRL1,PRL2,PRL3	4,5,13,11,7,27	DIP2C
novel_circ_0003543	chr13	-	502	intergenic_region:47225429-47225590,intergenic_region:47228240-47228284,intergenic_region:47235385-47235544,intergenic_region:47255993-47256127	Cont1,Cont2,Cont3,PRL1,PRL2,PRL3	65,83,64,45,74,60	--
novel_circ_0003544	chr13	-	409	intergenic_region:47235385-47235544,intergenic_region:47246371-47246484,intergenic_region:47255993-47256127	Cont1,Cont2,Cont3,PRL1,PRL2,PRL3	17,16,18,12,10,16	--
novel_circ_0003546	chr13	-	384	exon:47579777-47579882,exon:47584446-47584602,exon:47585264-47585384	Cont1,Cont2,Cont3,PRL1,PRL3	2,3,3,2,3	SLC23A2
novel_circ_0003548	chr13	-	342	exon:47597556-47597737,exon:47598710-47598780,exon:47599801-47599889	Cont1,Cont2,PRL1,PRL2,PRL3	5,8,4,4,3	SLC23A2
novel_circ_0003554	chr13	-	356	exon:48095155-48095220,exon:48097404-48097465,exon:48102661-48102700,exon:48111433-48111487,exon:48111834-48111966	Cont1,Cont2,Cont3,PRL1,PRL2,PRL3	10,7,16,6,12,13	GPCPD1
novel_circ_0003557	chr13	-	281	exon:48107122-48107214,exon:48111433-48111487,exon:48111834-48111966	Cont1,Cont2,Cont3,PRL1,PRL2,PRL3	9,8,11,6,9,6	GPCPD1
novel_circ_0003558	chr13	-	513	exon:48107122-48107214,exon:48111433-48111487,exon:48111834-48111966,exon:48114418-48114649	Cont1,Cont2,Cont3,PRL1,PRL2,PRL3	4,7,14,7,5,15	GPCPD1
novel_circ_0003573	chr13	-	792	exon:51740448-51740573,exon:51742835-51743069,exon:51745229-51745405,exon:51746442-51746695	Cont1,Cont2,Cont3,PRL1,PRL2,PRL3	29,44,35,32,35,38	PANK2
novel_circ_0003574	chr13	-	361	exon:51740448-51740573,exon:51742835-51743069	Cont1,Cont2,Cont3,PRL1,PRL2,PRL3	26,25,29,23,19,36	PANK2
novel_circ_0003577	chr13	-	353	exon:51751717-51752069	Cont1,Cont2,Cont3,PRL1,PRL2,PRL3	23,23,39,18,14,27	PANK2
novel_circ_0003590	chr13	-	309	exon:52089990-52090207,exon:52099563-52099653	Cont1,Cont2,Cont3,PRL1,PRL2,PRL3	8,9,11,7,6,5	ATRN
novel_circ_0003592	chr13	-	176	exon:52093414-52093498,exon:52099563-52099653	Cont1,Cont2,Cont3,PRL2,PRL3	4,5,8,2,9	ATRN
novel_circ_0003595	chr13	-	198	exon:52128539-52128652,exon:52130916-52130999	Cont1,Cont2,Cont3,PRL2,PRL3	4,5,7,3,5	ATRN
novel_circ_0003599	chr13	+	329	exon:52289373-52289497,exon:52290603-52290699,exon:52291716-52291822	Cont2,Cont3,PRL1,PRL2,PRL3	2,9,10,5,5	C13H20orf194
novel_circ_0003612	chr13	-	296	exon:52644069-52644205,exon:52644398-52644471,exon:52645612-52645696	Cont1,Cont2,Cont3,PRL1,PRL2,PRL3	99,105,140,86,85,194	PTPRA
novel_circ_0003623	chr13	-	275	exon:54132405-54132576,exon:54133392-54133494	Cont1,Cont2,Cont3,PRL1,PRL3	5,14,3,3,11	PCMTD2
novel_circ_0003624	chr13	-	275	exon:54132405-54132576,exon:54133392-54133494	Cont1,Cont2,Cont3,PRL3	4,6,4,7	PCMTD2
novel_circ_0003627	chr13	-	349	exon:54384502-54384732,exon:54385479-54385596	Cont1,Cont2,Cont3,PRL1,PRL2,PRL3	9,11,5,4,5,14	DNAJC5
novel_circ_0003630	chr13	-	439	exon:548900-549001,exon:556525-556570,exon:564234-564362,exon:566431-566476,exon:575603-575718	Cont1,Cont2,Cont3,PRL2,PRL3	3,6,2,6,13	TMX4
novel_circ_0003632	chr13	+	736	exon:55002998-55003184,exon:55003464-55003626,exon:55006110-55006353,exon:55008194-55008335	Cont1,Cont2,Cont3,PRL1,PRL2,PRL3	37,50,22,35,46,14	TCFL5
novel_circ_0003633	chr13	+	142	exon:55008194-55008335	Cont1,Cont2,Cont3,PRL1,PRL2,PRL3	7,10,12,9,6,3	TCFL5
novel_circ_0003634	chr13	+	140	intron:55004922-55005061	Cont1,Cont2,Cont3	2,8,2	TCFL5
novel_circ_0003643	chr13	+	493	exon:5606764-5607046,exon:5607531-5607621,exon:5608185-5608303	Cont1,Cont2,Cont3,PRL1,PRL2,PRL3	10,23,10,20,15,24	BTBD3
novel_circ_0003647	chr13	-	196	intergenic_region:58010238-58010433	Cont1,Cont2,Cont3,PRL1,PRL3	3,3,3,5,3	--
novel_circ_0003651	chr13	-	221	intron:58485258-58485325,intron:58485897-58486049	Cont1,Cont2,Cont3,PRL2,PRL3	4,8,2,3,13	VAPB
novel_circ_0003654	chr13	+	342	exon:59458304-59458496,exon:59482405-59482553	Cont1,Cont2,Cont3,PRL1,PRL2,PRL3	16,6,21,10,11,22	BMP7
novel_circ_0003660	chr13	+	195	intergenic_region:61089829-61089879,intergenic_region:61091064-61091123,intergenic_region:61092587-61092670	PRL1,PRL2,PRL3	5,11,6	--
novel_circ_0003661	chr13	+	102	intergenic_region:61098116-61098217	Cont1,PRL1,PRL2,PRL3	8,3,12,5	--
novel_circ_0003668	chr13	+	308	exon:61834877-61834990,exon:61843672-61843745,exon:61851525-61851644	Cont1,Cont2,Cont3,PRL1,PRL2,PRL3	3,6,8,3,4,3	TPX2
novel_circ_0003670	chr13	+	376	exon:61851525-61851644,exon:61858595-61858721,exon:61862786-61862914	Cont1,Cont2,Cont3,PRL1,PRL2,PRL3	6,6,3,6,3,6	TPX2
novel_circ_0003672	chr13	+	256	exon:61858595-61858721,exon:61862786-61862914	Cont2,PRL1,PRL2,PRL3	11,6,4,5	TPX2
novel_circ_0003675	chr13	+	160	exon:62205654-62205729,exon:62208476-62208559	Cont1,Cont2,Cont3,PRL1,PRL2	4,3,11,2,3	TM9SF4
novel_circ_0003678	chr13	+	344	exon:62318370-62318471,exon:62318684-62318806,exon:62318913-62319031	Cont1,Cont2,Cont3,PRL1,PRL2,PRL3	9,9,16,2,16,11	KIF3B
novel_circ_0003680	chr13	-	378	exon:62483866-62483975,exon:62492761-62492872,exon:62499536-62499691	Cont1,Cont2,Cont3	2,3,2	NOL4L
novel_circ_0003684	chr13	+	287	intron:63963362-63963568,intron:63994482-63994561	Cont1,Cont2,Cont3,PRL1,PRL2,PRL3	5,13,9,10,5,19	RALY
novel_circ_0003690	chr13	-	385	exon:64672594-64672716,exon:64683412-64683567,exon:64691145-64691250	Cont1,Cont2,Cont3,PRL1,PRL2,PRL3	5,4,2,6,7,6	NCOA6
novel_circ_0003691	chr13	-	262	exon:64683412-64683567,exon:64691145-64691250	Cont1,Cont2,Cont3,PRL1,PRL2,PRL3	16,15,12,3,16,7	NCOA6
novel_circ_0003692	chr13	-	388	exon:64686800-64687081,exon:64691145-64691250	Cont1,Cont2,Cont3,PRL1,PRL2,PRL3	53,52,42,44,45,26	NCOA6
novel_circ_0003696	chr13	-	451	exon:64945166-64945373,exon:64950130-64950258,exon:64954679-64954734,exon:64956746-64956803	Cont1,Cont2,Cont3,PRL1,PRL2,PRL3	28,44,33,9,21,36	TRPC4AP
novel_circ_0003700	chr13	-	182	exon:65274792-65274900,exon:65295465-65295537	Cont1,Cont2,Cont3,PRL1,PRL2,PRL3	5,8,3,2,6,18	UQCC
novel_circ_0003701	chr13	-	377	exon:65274792-65274900,exon:65295465-65295537,exon:65303417-65303524,exon:65304840-65304926	Cont1,Cont2,Cont3,PRL1,PRL2,PRL3	8,2,16,8,8,26	UQCC
novel_circ_0003702	chr13	-	268	exon:65295465-65295537,exon:65303417-65303524,exon:65304840-65304926	Cont2,Cont3,PRL1,PRL2,PRL3	9,15,5,6,6	UQCC
novel_circ_0003710	chr13	-	228	exon:65534978-65535120,exon:65537719-65537803	Cont1,Cont2,Cont3,PRL1,PRL2,PRL3	11,15,3,9,12,9	RBM12
novel_circ_0003721	chr13	+	257	exon:65656586-65656757,exon:65657878-65657962	Cont1,Cont2,Cont3,PRL1,PRL2,PRL3	2,6,3,4,4,4	PHF20
novel_circ_0003723	chr13	+	260	exon:65667588-65667667,exon:65677420-65677599	Cont1,Cont2,Cont3,PRL1,PRL2,PRL3	28,17,21,22,36,20	PHF20
novel_circ_0003731	chr13	+	443	exon:65713490-65713588,exon:65714556-65714720,exon:65715813-65715991	Cont1,Cont2,Cont3,PRL1,PRL2,PRL3	7,18,21,6,11,20	PHF20
novel_circ_0003733	chr13	+	296	exon:65724888-65724987,exon:65727828-65728023	Cont1,Cont2,Cont3,PRL1,PRL2,PRL3	10,25,17,18,24,32	PHF20
novel_circ_0003759	chr13	-	391	exon:66718894-66719054,exon:66719166-66719194,exon:66719710-66719910	Cont1,Cont2,Cont3,PRL1,PRL2,PRL3	9,3,6,8,9,11	RBL1
novel_circ_0003764	chr13	+	353	exon:66995212-66995310,exon:66995482-66995585,exon:66997425-66997574	Cont1,Cont2,Cont3,PRL1,PRL2,PRL3	5,15,10,9,13,24	SRC
novel_circ_0003766	chr13	+	335	exon:67330778-67330871,exon:67334099-67334190,exon:67344852-67345000	Cont2,Cont3,PRL1,PRL2,PRL3	2,2,2,2,5	CTNNBL1
novel_circ_0003769	chr13	+	478	exon:67575805-67575934,exon:67583705-67583749,exon:67594018-67594144,exon:67600576-67600751	Cont1,Cont2,Cont3,PRL2,PRL3	6,14,8,5,12	RPRD1B
novel_circ_0003772	chr13	+	416	exon:67592333-67592445,exon:67594018-67594144,exon:67600576-67600751	Cont1,Cont2,Cont3,PRL1,PRL2,PRL3	35,39,28,23,32,59	RPRD1B
novel_circ_0003774	chr13	+	419	intergenic_region:68040795-68041010,intergenic_region:68044037-68044239	Cont1,Cont2,Cont3,PRL1,PRL2,PRL3	4,7,6,5,8,12	--
novel_circ_0003789	chr13	-	153	intergenic_region:74730-74882	Cont1,Cont2,Cont3,PRL1,PRL2,PRL3	2,2,9,2,5,4	--
novel_circ_0003794	chr13	-	240	exon:70819755-70819872,exon:70820536-70820594,exon:70821451-70821513	Cont1,Cont2,Cont3,PRL2,PRL3	10,30,4,20,4	CHD6
novel_circ_0003796	chr13	-	297	exon:70836631-70836780,exon:70838551-70838697	Cont1,Cont2,Cont3,PRL1,PRL2,PRL3	24,13,12,14,16,18	CHD6
novel_circ_0003799	chr13	-	521	exon:70856703-70857223	Cont1,Cont2,Cont3,PRL1,PRL2	31,27,30,15,24	CHD6
novel_circ_0003805	chr13	-	386	exon:7280480-7280558,exon:7286298-7286417,exon:7311390-7311496,exon:7331504-7331583	Cont1,Cont2,Cont3,PRL1,PRL2,PRL3	16,17,26,20,8,14	TASP1
novel_circ_0003815	chr13	-	286	exon:7331504-7331583,exon:7343976-7344060,exon:7353408-7353528	Cont1,PRL1,PRL2,PRL3	7,2,2,5	TASP1
novel_circ_0003819	chr13	+	460	intergenic_region:73617644-73618103	Cont1,Cont2,Cont3,PRL2,PRL3	9,15,19,15,9	--
novel_circ_0003823	chr13	-	356	exon:7378412-7378480,exon:7380551-7380618,exon:7383639-7383857	Cont1,Cont2,Cont3,PRL1,PRL2,PRL3	21,36,71,14,29,51	TASP1
novel_circ_0003824	chr13	+	124	exon:74036310-74036433	Cont2,PRL1,PRL2,PRL3	7,3,5,11	YWHAB
novel_circ_0003827	chr13	+	399	exon:74037547-74037710,exon:74038625-74038720,exon:74039010-74039148	Cont1,Cont2,Cont3,PRL1,PRL2,PRL3	2,4,5,6,5,7	YWHAB
novel_circ_0003830	chr13	+	409	exon:74105069-74105197,exon:74108025-74108139,exon:74111047-74111211	Cont2,Cont3,PRL1,PRL2,PRL3	8,9,3,2,6	STK4
novel_circ_0003870	chr13	-	404	exon:77981136-77981234,exon:77994688-77994853,exon:77996105-77996243	Cont1,Cont2,Cont3,PRL2,PRL3	50,79,56,66,54	STAU1
novel_circ_0003871	chr13	-	256	exon:77981136-77981234,exon:77998460-77998616	Cont1,Cont2,Cont3,PRL2,PRL3	2,7,5,5,4	STAU1
novel_circ_0003875	chr13	-	597	intergenic_region:77981136-77981234,intergenic_region:77993214-77993331,intergenic_region:77994688-77994853,intergenic_region:77996105-77996243,intergenic_region:78012193-78012267	Cont1,Cont2,Cont3,PRL1,PRL2,PRL3	65,107,90,66,93,103	--
novel_circ_0003877	chr13	-	305	exon:77994688-77994853,exon:77996105-77996243	Cont1,Cont2,Cont3,PRL1,PRL2,PRL3	60,63,59,67,76,69	STAU1
novel_circ_0003880	chr13	-	380	intergenic_region:77994688-77994853,intergenic_region:77996105-77996243,intergenic_region:78012193-78012267	Cont1,Cont2,Cont3,PRL1,PRL2,PRL3	24,8,17,10,16,30	--
novel_circ_0003882	chr13	+	260	exon:78065550-78065631,exon:78065744-78065921	Cont1,Cont2,Cont3,PRL1,PRL2,PRL3	8,6,7,4,14,7	DDX27
novel_circ_0003883	chr13	-	288	intergenic_region:78088977-78089108,intergenic_region:78098312-78098467	PRL1,PRL2,PRL3	2,3,2	--
novel_circ_0003887	chr13	-	479	exon:78468435-78468557,exon:78470354-78470470,exon:78471569-78471693,exon:78472636-78472749	Cont1,Cont2,Cont3,PRL1,PRL2,PRL3	22,17,22,12,17,15	B4GALT5
novel_circ_0003888	chr13	-	239	exon:78471569-78471693,exon:78472636-78472749	Cont1,Cont2,PRL1,PRL2,PRL3	8,7,3,3,2	B4GALT5
novel_circ_0003890	chr13	+	117	exon:78686150-78686266	Cont1,Cont2,Cont3,PRL2,PRL3	5,3,2,3,11	SLC9A8
novel_circ_0003898	chr13	-	280	exon:79581918-79582032,exon:79584033-79584101,exon:79587143-79587238	Cont1,Cont2,Cont3,PRL1,PRL2	7,5,6,4,10	DPM1
novel_circ_0003901	chr13	-	409	exon:79584033-79584101,exon:79587143-79587238,exon:79588959-79588984,exon:79589058-79589141,exon:79590655-79590688,exon:79594457-79594556	Cont1,Cont2,Cont3,PRL1,PRL2,PRL3	3,2,7,2,3,6	DPM1
novel_circ_0003902	chr13	-	307	exon:79587143-79587238,exon:79589065-79589141,exon:79590655-79590688,exon:79594457-79594556	Cont1,Cont2,Cont3,PRL1,PRL3	3,3,4,3,5	DPM1
novel_circ_0003907	chr13	-	374	exon:80210917-80211129,exon:80223425-80223585	Cont1,Cont2,Cont3,PRL1,PRL3	4,2,3,5,4	ATP9A
novel_circ_0003909	chr13	-	113	exon:80221965-80222077	Cont1,Cont2,Cont3,PRL1,PRL2,PRL3	10,2,5,2,5,4	ATP9A
novel_circ_0003910	chr13	-	190	exon:80221965-80222077,exon:80227886-80227962	Cont1,Cont2,Cont3,PRL2	4,4,5,2	ATP9A
novel_circ_0003913	chr13	-	302	exon:80233151-80233226,exon:80234175-80234255,exon:80262602-80262746	Cont1,Cont2,Cont3,PRL1,PRL2,PRL3	7,2,12,5,6,3	ATP9A
novel_circ_0003915	chr13	-	368	exon:80253997-80254105,exon:80260286-80260399,exon:80262602-80262746	Cont1,Cont2,Cont3,PRL1,PRL2,PRL3	30,31,45,18,30,69	ATP9A
novel_circ_0003916	chr13	-	259	exon:80260286-80260399,exon:80262602-80262746	Cont1,Cont2,Cont3,PRL1,PRL2,PRL3	3,4,6,4,4,8	ATP9A
novel_circ_0003917	chr13	-	315	exon:80586084-80586335,exon:80590206-80590268	Cont1,Cont2,Cont3,PRL1,PRL2,PRL3	8,10,33,9,7,16	ZFP64
novel_circ_0003919	chr13	-	258	exon:82356846-82356991,exon:82360900-82361011	Cont1,Cont2,Cont3,PRL1,PRL2,PRL3	3,13,2,6,9,5	CYP24A1
novel_circ_0003922	chr14	-	493	intron:10191124-10191261,intron:10192905-10193054,intron:10200659-10200786,intron:10203114-10203190	Cont1,Cont2,Cont3,PRL3	4,4,8,10	EFR3A
novel_circ_0003923	chr14	-	353	intron:10191124-10191261,intron:10248264-10248399,intron:10250671-10250749	Cont1,Cont2,Cont3,PRL1,PRL2,PRL3	42,72,20,35,58,34	EFR3A
novel_circ_0003925	chr14	-	478	exon:10196572-10196693,exon:10199259-10199409,exon:10200659-10200786,exon:10203114-10203190	Cont1,Cont2,PRL1,PRL2,PRL3	9,5,8,11,3	--
novel_circ_0003926	chr14	-	425	exon:10199259-10199409,exon:10200659-10200786,exon:10203045-10203190	Cont1,Cont2,Cont3,PRL1,PRL2,PRL3	4,9,17,4,6,26	--
novel_circ_0003932	chr14	+	243	intron:11433926-11434052,intron:11434961-11435076	Cont1,Cont2,Cont3,PRL1,PRL2,PRL3	75,105,54,73,69,100	ASAP1
novel_circ_0003933	chr14	+	330	intron:11433926-11434052,intron:11434961-11435076,intron:11441197-11441283	Cont1,Cont2,Cont3,PRL1,PRL3	2,5,5,2,4	ASAP1
novel_circ_0003946	chr14	+	550	exon:11619458-11619587,exon:11620979-11621064,exon:11628644-11628719,exon:11630141-11630227,exon:11636667-11636767,exon:11637722-11637791	Cont1,Cont2,Cont3,PRL1,PRL2,PRL3	5,7,7,5,11,17	ASAP1
novel_circ_0003949	chr14	+	390	exon:11652321-11652484,exon:11654052-11654185,exon:11656187-11656278	Cont1,Cont2,Cont3,PRL1,PRL2,PRL3	8,11,19,5,12,19	ASAP1
novel_circ_0003950	chr14	+	499	exon:11654052-11654185,exon:11656187-11656278,exon:11659532-11659718,exon:11659955-11660040	Cont1,Cont2,Cont3,PRL1,PRL2,PRL3	5,4,18,6,9,6	ASAP1
novel_circ_0003953	chr14	+	292	exon:11661392-11661507,exon:11661819-11661886,exon:11663067-11663174	Cont1,Cont2,Cont3,PRL1,PRL2,PRL3	4,6,2,2,6,9	ASAP1
novel_circ_0003962	chr14	+	71	exon:11863497-11863567	Cont1,Cont2,Cont3,PRL1,PRL2,PRL3	9,7,2,6,4,2	FAM49B
novel_circ_0003971	chr14	-	152	intergenic_region:13477551-13477702	Cont1,Cont2,Cont3,PRL2,PRL3	2,2,5,2,8	--
novel_circ_0003972	chr14	-	807	intergenic_region:13474650-13474922,intergenic_region:13477551-13477702,intergenic_region:13479434-13479680,intergenic_region:13481378-13481448,intergenic_region:13481787-13481850	Cont1,Cont2,Cont3,PRL1,PRL2,PRL3	21,23,88,22,20,112	--
novel_circ_0003981	chr14	-	322	intergenic_region:13481787-13481850,intergenic_region:13490576-13490722,intergenic_region:13490998-13491108	Cont1,Cont2,Cont3	2,15,6	--
novel_circ_0003982	chr14	-	358	intergenic_region:13481787-13481850,intergenic_region:13495937-13496048,intergenic_region:13498225-13498406	Cont1,Cont3,PRL1,PRL2,PRL3	4,25,13,13,18	--
novel_circ_0003987	chr14	-	258	intergenic_region:13490576-13490722,intergenic_region:13490998-13491108	Cont1,Cont2,Cont3,PRL1,PRL2,PRL3	8,17,3,12,14,4	--
novel_circ_0003993	chr14	-	566	intergenic_region:13508988-13509405,intergenic_region:13520048-13520195	Cont1,Cont2,PRL1,PRL2,PRL3	5,10,8,8,19	--
novel_circ_0004001	chr14	-	280	intergenic_region:13520048-13520195,intergenic_region:13575324-13575455	Cont1,Cont2,Cont3,PRL2	2,8,5,4	--
novel_circ_0004009	chr14	-	252	intergenic_region:13570406-13570525,intergenic_region:13575324-13575455	Cont1,Cont2,Cont3,PRL1,PRL2,PRL3	6,5,14,6,7,10	--
novel_circ_0004012	chr14	-	218	intergenic_region:13574991-13575076,intergenic_region:13575324-13575455	Cont1,Cont2,Cont3,PRL1,PRL2,PRL3	9,13,17,7,10,11	--
novel_circ_0004014	chr14	-	373	intergenic_region:13575324-13575478,intergenic_region:13575560-13575777	Cont1,Cont2,Cont3,PRL1,PRL2,PRL3	10,9,14,14,11,16	--
novel_circ_0004017	chr14	-	387	intergenic_region:13575324-13575455,intergenic_region:13609201-13609327,intergenic_region:13612544-13612671	Cont1,Cont2,Cont3,PRL1,PRL2,PRL3	18,38,30,32,33,49	--
novel_circ_0004021	chr14	-	626	intergenic_region:13575324-13575455,intergenic_region:13612544-13612671,intergenic_region:13651196-13651458,intergenic_region:13651581-13651683	Cont1,Cont2,Cont3,PRL1,PRL2,PRL3	31,43,86,25,30,82	--
novel_circ_0004023	chr14	-	609	intergenic_region:13575324-13575455,intergenic_region:13575600-13575654,intergenic_region:13612544-13612671,intergenic_region:13653885-13654002,intergenic_region:13659390-13659565	Cont1,Cont2,Cont3,PRL1,PRL2,PRL3	34,46,81,52,49,89	--
novel_circ_0004024	chr14	-	424	intergenic_region:13575324-13575455,intergenic_region:13659390-13659565,intergenic_region:13665427-13665542	Cont1,Cont2,Cont3,PRL1,PRL2,PRL3	8,9,24,13,11,24	--
novel_circ_0004025	chr14	-	1159	intergenic_region:13575324-13575455,intergenic_region:13575560-13575654,intergenic_region:13612544-13612671,intergenic_region:13651196-13651458,intergenic_region:13659390-13659565,intergenic_region:13665427-13665542,intergenic_region:13666762-13667010	Cont1,Cont2,PRL1,PRL2,PRL3	26,38,17,37,58	--
novel_circ_0004039	chr14	-	324	intergenic_region:13637104-13637427	Cont1,Cont2,Cont3,PRL2,PRL3	7,8,17,12,15	--
novel_circ_0004040	chr14	-	432	intergenic_region:13648068-13648163,intergenic_region:13651222-13651458,intergenic_region:13651585-13651683	Cont1,Cont2,Cont3	2,3,6	--
novel_circ_0004044	chr14	-	366	intergenic_region:13651196-13651458,intergenic_region:13651581-13651683	Cont1,Cont2,Cont3,PRL1,PRL2,PRL3	9,11,34,6,22,70	--
novel_circ_0004049	chr14	-	462	intergenic_region:13651222-13651683	Cont1,Cont2,Cont3,PRL1,PRL2,PRL3	28,63,168,31,60,221	--
novel_circ_0004050	chr14	-	355	intergenic_region:13651222-13651458,intergenic_region:13653885-13654002	Cont1,Cont2,Cont3,PRL1,PRL2,PRL3	8,11,7,3,7,4	--
novel_circ_0004051	chr14	-	512	intergenic_region:13651222-13651458,intergenic_region:13651585-13651683,intergenic_region:13659390-13659565	Cont1,Cont2,Cont3,PRL1,PRL2,PRL3	8,8,14,7,13,16	--
novel_circ_0004054	chr14	-	355	intergenic_region:13651222-13651458,intergenic_region:13700207-13700324	Cont1,Cont2,Cont3,PRL1,PRL2,PRL3	7,15,13,4,9,26	--
novel_circ_0004059	chr14	-	118	intergenic_region:13700207-13700324	Cont1,Cont2,Cont3,PRL1,PRL2,PRL3	6,7,13,3,3,6	--
novel_circ_0004063	chr14	-	450	intergenic_region:13681045-13681292,intergenic_region:13688680-13688787,intergenic_region:13693307-13693400	Cont1,Cont2,Cont3,PRL1,PRL2,PRL3	15,14,6,5,9,12	--
novel_circ_0004064	chr14	-	284	intergenic_region:13681045-13681210,intergenic_region:13700207-13700324	Cont1,PRL1,PRL2,PRL3	3,3,2,5	--
novel_circ_0004065	chr14	-	561	intergenic_region:13681045-13681210,intergenic_region:13693307-13693400,intergenic_region:13700207-13700324,intergenic_region:13708703-13708750,intergenic_region:13709350-13709484	Cont1,Cont2,Cont3,PRL1,PRL2,PRL3	19,25,35,23,25,37	--
novel_circ_0004066	chr14	-	212	intergenic_region:13693307-13693400,intergenic_region:13700207-13700324	Cont1,Cont2,Cont3,PRL1,PRL3	3,4,7,3,2	--
novel_circ_0004068	chr14	-	395	intergenic_region:13693307-13693400,intergenic_region:13700207-13700324,intergenic_region:13708703-13708750,intergenic_region:13709350-13709484	Cont1,Cont2,Cont3,PRL1,PRL2,PRL3	10,25,19,14,14,19	--
novel_circ_0004069	chr14	-	183	intergenic_region:13702099-13702174,intergenic_region:13704406-13704512	Cont1,Cont2,Cont3,PRL1,PRL2,PRL3	15,12,4,6,8,8	--
novel_circ_0004071	chr14	-	349	intergenic_region:13700207-13700324,intergenic_region:13704406-13704512,intergenic_region:13708703-13708750,intergenic_region:13709409-13709484	Cont1,Cont2,Cont3,PRL1,PRL2,PRL3	21,38,34,20,23,32	--
novel_circ_0004075	chr14	-	509	intergenic_region:1396418-1396553,intergenic_region:1396836-1396869,intergenic_region:1398635-1398804,intergenic_region:1403826-1403994	Cont1,Cont2,Cont3,PRL1,PRL2,PRL3	9,10,6,6,15,14	--
novel_circ_0004081	chr14	-	378	intron:16586934-16587087,intron:16587284-16587507	Cont1,Cont2,Cont3,PRL1,PRL2,PRL3	33,30,46,32,33,31	NSMCE2
novel_circ_0004085	chr14	+	356	exon:16692004-16692116,exon:16693439-16693605,exon:16693682-16693757	Cont1,Cont2,Cont3	2,7,5	KIAA0196
novel_circ_0004086	chr14	+	236	exon:16694735-16694845,exon:16704233-16704357	Cont1,Cont2,Cont3,PRL1,PRL2,PRL3	2,6,6,7,12,8	KIAA0196
novel_circ_0004088	chr14	-	96	exon:16730280-16730375	Cont1,Cont2,Cont3,PRL1,PRL2,PRL3	5,10,5,7,10,4	SQLE
novel_circ_0004105	chr14	+	227	exon:1740784-1740868,exon:1740969-1741110	Cont1,Cont2,Cont3,PRL2,PRL3	3,7,2,6,7	CPSF1
novel_circ_0004107	chr14	+	397	exon:1741183-1741335,exon:1741412-1741588,exon:1741689-1741755	Cont1,Cont3,PRL1,PRL2,PRL3	8,9,3,6,8	CPSF1
novel_circ_0004118	chr14	-	292	exon:18015917-18016108,exon:18027970-18028069	Cont1,Cont2,Cont3,PRL3	4,3,4,7	WDYHV1
novel_circ_0004120	chr14	+	365	exon:18055371-18055519,exon:18062208-18062257,exon:18063731-18063896	Cont1,Cont2,Cont3,PRL1,PRL2,PRL3	4,28,17,5,9,14	ATAD2
novel_circ_0004128	chr14	+	362	exon:18067109-18067226,exon:18072451-18072558,exon:18095227-18095362	Cont1,Cont2,PRL1,PRL2,PRL3	7,10,6,5,3	ATAD2
novel_circ_0004131	chr14	+	509	exon:18087821-18088007,exon:18088680-18088865,exon:18095227-18095362	Cont1,Cont2,Cont3,PRL1,PRL2,PRL3	12,14,8,12,14,7	ATAD2
novel_circ_0004132	chr14	+	240	exon:18161672-18161767,exon:18162478-18162621	Cont1,Cont2,Cont3,PRL1,PRL2,PRL3	3,17,2,12,4,5	--
novel_circ_0004142	chr14	-	442	exon:18277568-18277746,exon:18281249-18281364,exon:18285094-18285240	Cont1,Cont2,Cont3,PRL1,PRL2,PRL3	9,9,13,6,17,5	TBC1D31
novel_circ_0004146	chr14	-	356	intergenic_region:18465617-18465685,intergenic_region:18465837-18466123	Cont1,Cont2,Cont3,PRL1,PRL2,PRL3	5,2,3,4,4,7	--
novel_circ_0004150	chr14	+	261	exon:2066779-2066868,exon:2067671-2067748,exon:2067829-2067921	Cont1,Cont2,Cont3,PRL1,PRL3	2,6,5,3,9	PLEC
novel_circ_0004152	chr14	-	426	intron:20837748-20837977,intron:20839359-20839554	Cont1,Cont2,Cont3,PRL2,PRL3	4,9,6,3,7	SPIDR
novel_circ_0004154	chr14	-	341	exon:20976557-20976717,exon:20980107-20980286	Cont1,Cont3,PRL1,PRL2,PRL3	41,52,14,28,47	SPIDR
novel_circ_0004155	chr14	-	384	exon:20976557-20976717,exon:20986379-20986445,exon:20987084-20987239	Cont1,Cont2,Cont3,PRL1,PRL2,PRL3	11,10,22,7,9,23	SPIDR
novel_circ_0004173	chr14	-	83	exon:22703653-22703735	Cont2,Cont3,PRL1,PRL2,PRL3	7,3,6,9,5	PCMTD1
novel_circ_0004178	chr14	-	399	intergenic_region:23168174-23168344,intergenic_region:23177003-23177123,intergenic_region:23178035-23178141	Cont1,Cont2,Cont3,PRL1,PRL2,PRL3	14,11,14,12,13,8	--
novel_circ_0004186	chr14	+	238	exon:24750272-24750336,exon:24752064-24752236	Cont1,Cont2,Cont3,PRL1,PRL2,PRL3	10,5,3,2,10,16	TGS1
novel_circ_0004196	chr14	+	421	intergenic_region:25992047-25992229,intergenic_region:25994709-25994850,intergenic_region:26008614-26008709	Cont1,Cont2,Cont3,PRL1,PRL2,PRL3	25,44,31,20,23,44	--
novel_circ_0004201	chr14	+	393	exon:26285906-26286009,exon:26293348-26293498,exon:26298127-26298264	Cont1,Cont2,Cont3,PRL1,PRL2,PRL3	4,9,8,7,5,9	UBXN2B
novel_circ_0004210	chr14	-	332	exon:26456898-26456956,exon:26458647-26458755,exon:26460274-26460437	Cont1,Cont2,Cont3,PRL1,PRL2,PRL3	5,7,13,5,6,14	NSMAF
novel_circ_0004218	chr14	+	151	exon:27901914-27901981,exon:27908899-27908981	Cont1,Cont2,Cont3,PRL1,PRL2,PRL3	5,9,9,2,2,4	RAB2A
novel_circ_0004219	chr14	+	288	exon:27908899-27908981,exon:27909410-27909502,exon:27915552-27915663	Cont1,Cont2,Cont3,PRL1,PRL2,PRL3	16,22,20,24,29,13	RAB2A
novel_circ_0004232	chr14	-	345	exon:28808278-28808322,exon:28813600-28813632,exon:28814083-28814136,exon:28814627-28814683,exon:28815928-28815960,exon:28818795-28818917	Cont1,Cont2,Cont3,PRL1,PRL2,PRL3	3,5,6,4,4,5	ASPH
novel_circ_0004239	chr14	-	222	exon:31715043-31715264	Cont1,Cont2,Cont3,PRL1,PRL2	11,16,7,5,10	ARMC1
novel_circ_0004240	chr14	-	359	intron:31710902-31710946,intron:31712565-31712656,intron:31715043-31715264	Cont3,PRL1,PRL2,PRL3	7,5,3,15	ARMC1
novel_circ_0004244	chr14	+	355	exon:31750342-31750481,exon:31757127-31757225,exon:31764636-31764751	Cont1,Cont2,Cont3,PRL1,PRL2,PRL3	12,32,38,17,22,41	MTFR1
novel_circ_0004248	chr14	-	81	exon:31806974-31807054	Cont1,Cont2,Cont3,PRL1	10,17,8,16	PDE7A
novel_circ_0004251	chr14	-	224	exon:31811237-31811328,exon:31811544-31811675	Cont1,Cont2,Cont3,PRL2	3,6,2,3	PDE7A
novel_circ_0004256	chr14	-	258	exon:32845839-32845953,exon:32846371-32846513	Cont1,Cont2,Cont3,PRL1,PRL2	6,16,3,6,14	MYBL1
novel_circ_0004257	chr14	-	258	exon:32845839-32845953,exon:32846371-32846513	Cont1,Cont2,Cont3,PRL1,PRL2,PRL3	23,33,32,9,29,14	MYBL1
novel_circ_0004258	chr14	-	438	exon:32845839-32845953,exon:32846371-32846513,exon:32853835-32853939,exon:32854548-32854622	Cont1,Cont2,Cont3,PRL1,PRL2,PRL3	96,131,87,76,101,99	MYBL1
novel_circ_0004282	chr14	+	209	exon:33256916-33257019,exon:33257730-33257753,exon:33260915-33260995	Cont1,Cont2,Cont3,PRL2,PRL3	3,3,5,4,4	CSPP1
novel_circ_0004283	chr14	+	542	exon:33262578-33262676,exon:33263383-33263825	PRL1,PRL2,PRL3	5,3,6	CSPP1
novel_circ_0004285	chr14	+	541	exon:33272161-33272259,exon:33273395-33273465,exon:33279041-33279144,exon:33280161-33280218,exon:33282108-33282316	Cont1,Cont2,Cont3,PRL1,PRL2,PRL3	21,38,56,46,35,44	CSPP1
novel_circ_0004286	chr14	+	472	intron:33272161-33272259,intron:33273395-33273465,intron:33280161-33280218,intron:33282108-33282351	Cont1,Cont2,Cont3,PRL1,PRL2,PRL3	13,14,18,24,17,19	CSPP1
novel_circ_0004287	chr14	+	542	exon:33272161-33272259,exon:33273395-33273465,exon:33279041-33279134,exon:33292881-33293010,exon:33294829-33294976	Cont1,Cont2,Cont3,PRL1,PRL2,PRL3	3,10,12,3,3,8	CSPP1
novel_circ_0004288	chr14	+	313	exon:33273395-33273465,exon:33279041-33279134,exon:33294829-33294976	Cont1,Cont2,Cont3,PRL1,PRL2,PRL3	8,10,14,14,9,4	CSPP1
novel_circ_0004289	chr14	+	237	exon:33279041-33279134,exon:33280161-33280218,exon:33285151-33285235	Cont1,Cont2,Cont3,PRL1,PRL2,PRL3	3,6,4,4,5,11	CSPP1
novel_circ_0004290	chr14	+	310	exon:33279041-33279144,exon:33280161-33280218,exon:33294829-33294976	Cont1,Cont2,Cont3,PRL1,PRL2,PRL3	13,10,15,9,8,18	CSPP1
novel_circ_0004291	chr14	+	485	exon:33284666-33284787,exon:33285151-33285235,exon:33292881-33293010,exon:33294829-33294976	Cont1,Cont2,Cont3,PRL1,PRL2,PRL3	42,68,43,30,38,37	CSPP1
novel_circ_0004292	chr14	+	487	exon:33284666-33284787,exon:33285151-33285235,exon:33292881-33293010,exon:33310606-33310755	Cont1,Cont2,Cont3,PRL1,PRL2,PRL3	16,17,7,10,24,12	CSPP1
novel_circ_0004294	chr14	+	278	exon:33292881-33293010,exon:33294829-33294976	Cont2,Cont3,PRL1,PRL2,PRL3	14,12,7,12,10	CSPP1
novel_circ_0004296	chr14	+	450	exon:33300618-33300770,exon:33310606-33310755,exon:33311350-33311496	Cont1,Cont2,Cont3,PRL1,PRL2,PRL3	20,7,11,2,4,11	CSPP1
novel_circ_0004300	chr14	-	388	exon:33415905-33416015,exon:33419079-33419355	Cont1,Cont2,Cont3,PRL1,PRL2,PRL3	9,4,9,6,2,4	ARFGEF1
novel_circ_0004303	chr14	-	307	exon:35585952-35586016,exon:35588257-35588498	Cont1,Cont2,Cont3,PRL1,PRL2	11,5,3,10,9	SLCO5A1
novel_circ_0004310	chr14	-	383	exon:35639487-35639651,exon:35655497-35655714	Cont1,Cont2,Cont3,PRL2,PRL3	10,4,5,6,6	SLCO5A1
novel_circ_0004311	chr14	-	443	exon:35639487-35639651,exon:35655497-35655641,exon:35662970-35663102	Cont1,Cont2,Cont3,PRL1,PRL2,PRL3	21,28,16,15,27,36	SLCO5A1
novel_circ_0004312	chr14	-	351	exon:35655497-35655714,exon:35662970-35663102	Cont1,Cont2,PRL1,PRL2,PRL3	30,49,23,24,25	SLCO5A1
novel_circ_0004316	chr14	-	341	exon:35972118-35972247,exon:35981100-35981310	Cont1,Cont2,Cont3,PRL3	6,3,5,13	NCOA2
novel_circ_0004321	chr14	-	544	exon:36393222-36393382,exon:36394294-36394437,exon:36404974-36405090,exon:36405205-36405326	Cont1,Cont2,Cont3,PRL1,PRL2,PRL3	15,21,20,26,20,25	TRAM1
novel_circ_0004322	chr14	-	347	exon:36393222-36393382,exon:36405205-36405326,exon:36407096-36407159	Cont1,Cont2,Cont3,PRL1,PRL2,PRL3	18,22,6,14,23,11	TRAM1
novel_circ_0004323	chr14	-	383	exon:36401889-36401973,exon:36403639-36403697,exon:36404974-36405090,exon:36405205-36405326	Cont1,Cont2,Cont3,PRL1,PRL2,PRL3	3,2,7,7,4,13	TRAM1
novel_circ_0004329	chr14	+	350	exon:38519563-38519649,exon:38523036-38523185,exon:38524082-38524194	Cont1,Cont2,Cont3,PRL1,PRL2,PRL3	4,11,19,17,18,10	TERF1
novel_circ_0004337	chr14	-	308	intergenic_region:38926837-38927144	Cont2,PRL1,PRL2,PRL3	6,5,4,5	--
novel_circ_0004341	chr14	+	491	exon:3895036-3895132,exon:3934740-3934966,exon:3945804-3945970	Cont1,Cont2,Cont3,PRL3	2,7,3,8	PTK2
novel_circ_0004348	chr14	-	132	intergenic_region:39052404-39052535	Cont1,Cont2,Cont3,PRL1,PRL2,PRL3	6,6,6,3,6,11	--
novel_circ_0004358	chr14	+	228	exon:3915968-3916107,exon:3959947-3960034	Cont1,Cont2,Cont3,PRL1,PRL2,PRL3	3,8,3,7,4,6	PTK2
novel_circ_0004364	chr14	-	232	exon:39242615-39242690,exon:39246280-39246435	Cont1,Cont2,Cont3,PRL1,PRL2	3,10,2,6,5	UBE2W
novel_circ_0004369	chr14	+	394	exon:3934740-3934966,exon:3945804-3945970	Cont1,Cont2,Cont3,PRL1,PRL2,PRL3	28,46,40,23,31,55	PTK2
novel_circ_0004370	chr14	+	482	exon:3934740-3934966,exon:3945804-3945970,exon:3959947-3960034	Cont1,Cont2,Cont3,PRL1,PRL2,PRL3	146,169,142,124,145,136	PTK2
novel_circ_0004372	chr14	+	458	exon:3934740-3934966,exon:3959947-3960034,exon:3970988-3971067,exon:3972060-3972122	Cont1,Cont2,Cont3,PRL1,PRL2,PRL3	41,40,28,20,38,26	PTK2
novel_circ_0004373	chr14	+	513	exon:3934740-3934966,exon:3959947-3960034,exon:3970988-3971067,exon:3972060-3972122,exon:3979232-3979286	Cont1,Cont2,Cont3,PRL1,PRL2,PRL3	23,38,26,26,45,41	PTK2
novel_circ_0004396	chr14	+	469	exon:4041212-4041323,exon:4044004-4044090,exon:4045482-4045619,exon:4046342-4046473	Cont1,Cont2,Cont3,PRL1,PRL2,PRL3	106,174,130,109,139,183	PTK2
novel_circ_0004405	chr14	+	364	intron:4130182-4130377,intron:4130721-4130888	Cont1,Cont2,Cont3,PRL1,PRL2,PRL3	82,97,66,66,88,100	EIF2C2
novel_circ_0004406	chr14	+	541	exon:4130182-4130377,exon:4130807-4130888,exon:4137249-4137390,exon:4138230-4138350	Cont1,Cont2,Cont3,PRL1,PRL2,PRL3	180,214,134,145,203,169	EIF2C2
novel_circ_0004412	chr14	+	275	exon:4245767-4245912,exon:4248719-4248847	Cont1,Cont2,Cont3,PRL1,PRL2,PRL3	4,3,5,2,6,8	TRAPPC9
novel_circ_0004415	chr14	+	465	exon:4269783-4269904,exon:4274263-4274388,exon:4279960-4280176	Cont1,Cont2,Cont3	2,5,3	TRAPPC9
novel_circ_0004416	chr14	+	609	exon:4269783-4269904,exon:4274263-4274388,exon:4279960-4280176,exon:4284311-4284454	Cont1,Cont2,Cont3,PRL1,PRL2,PRL3	16,20,23,15,25,26	TRAPPC9
novel_circ_0004417	chr14	+	487	exon:4274263-4274388,exon:4279960-4280176,exon:4284311-4284454	Cont1,Cont2,Cont3,PRL1,PRL2,PRL3	5,10,13,5,10,9	TRAPPC9
novel_circ_0004423	chr14	+	278	exon:4333226-4333378,exon:4352004-4352128	Cont1,Cont2,Cont3,PRL1,PRL2,PRL3	8,11,6,3,11,12	TRAPPC9
novel_circ_0004424	chr14	+	265	intron:4352004-4352128,intron:4352216-4352355	Cont1,Cont2,Cont3,PRL3	2,6,9,13	TRAPPC9
novel_circ_0004424	chr14	+	265	intron:4352004-4352128,intron:4352216-4352355	Cont1,Cont2,Cont3,PRL3	2,6,9,13	TRAPPC9
novel_circ_0004427	chr14	+	291	exon:44054348-44054489,exon:44056767-44056915	Cont1,Cont2,Cont3,PRL1,PRL2,PRL3	13,9,15,14,13,14	ZC2HC1A
novel_circ_0004435	chr14	+	371	intron:48352167-48352337,intron:48362587-48362786	Cont1,Cont2,Cont3,PRL2	3,4,5,6	EXT1
novel_circ_0004451	chr14	+	215	exon:48611004-48611122,exon:48612567-48612662	Cont1,Cont2,Cont3,PRL1,PRL2,PRL3	16,24,3,20,10,7	EXT1
novel_circ_0004456	chr14	+	389	exon:49813112-49813279,exon:49814829-49814928,exon:49824867-49824987	Cont1,Cont3,PRL1,PRL2,PRL3	3,3,5,3,4	EIF3H
novel_circ_0004464	chr14	+	281	exon:57263576-57263730,exon:57301748-57301873	Cont1,Cont2,PRL1,PRL2,PRL3	3,6,4,3,3	NUDCD1
novel_circ_0004465	chr14	+	186	exon:57280222-57280407	Cont1,Cont3,PRL1,PRL2,PRL3	3,3,3,3,7	NUDCD1
novel_circ_0004467	chr14	+	331	exon:57280222-57280407,exon:57296370-57296514	Cont1,Cont2,Cont3,PRL1,PRL3	8,4,5,4,3	NUDCD1
novel_circ_0004468	chr14	+	312	exon:57280222-57280407,exon:57301748-57301873	Cont1,Cont2,Cont3,PRL1,PRL2,PRL3	9,13,8,15,13,15	NUDCD1
novel_circ_0004471	chr14	+	307	exon:57285701-57285881,exon:57301748-57301873	Cont1,Cont2,Cont3,PRL1,PRL2,PRL3	5,11,17,4,8,16	NUDCD1
novel_circ_0004475	chr14	-	323	exon:58156834-58156891,exon:58164490-58164575,exon:58168720-58168784,exon:58169300-58169413	Cont2,Cont3,PRL1,PRL2,PRL3	3,14,4,5,5	EMC2
novel_circ_0004480	chr14	+	361	exon:58415847-58415972,exon:58416652-58416776,exon:58429526-58429635	Cont1,Cont2,Cont3,PRL2,PRL3	4,2,7,6,6	EIF3E
novel_circ_0004481	chr14	+	339	exon:58427065-58427191,exon:58428219-58428320,exon:58429526-58429635	Cont1,Cont2,Cont3,PRL1,PRL2,PRL3	26,34,33,24,28,44	EIF3E
novel_circ_0004483	chr14	+	343	exon:58444068-58444170,exon:58444457-58444591,exon:58445612-58445716	Cont1,Cont2,Cont3,PRL1,PRL2,PRL3	8,9,2,7,16,7	EIF3E
novel_circ_0004486	chr14	-	163	exon:60039535-60039697	Cont1,Cont2,Cont3,PRL1,PRL2,PRL3	2,8,10,2,4,6	OXR1
novel_circ_0004489	chr14	-	153	exon:60063513-60063665	Cont2,Cont3,PRL1,PRL2,PRL3	4,4,7,4,5	OXR1
novel_circ_0004490	chr14	-	361	intergenic_region:60282909-60283105,intergenic_region:60284397-60284560	Cont2,Cont3,PRL1,PRL2,PRL3	5,8,5,6,13	--
novel_circ_0004495	chr14	-	299	exon:62632817-62633058,exon:62678649-62678705	Cont1,Cont2,Cont3,PRL1,PRL2,PRL3	4,8,15,5,12,7	RIMS2
novel_circ_0004496	chr14	-	415	exon:62632817-62633058,exon:62678649-62678821	Cont1,Cont2,Cont3,PRL1,PRL2,PRL3	8,29,20,8,15,26	RIMS2
novel_circ_0004497	chr14	-	415	exon:62632817-62633058,exon:62678649-62678821	Cont2,Cont3,PRL1,PRL2,PRL3	59,59,39,37,80	RIMS2
novel_circ_0004510	chr14	-	326	exon:62804696-62804849,exon:62807321-62807492	Cont1,Cont2,Cont3,PRL1,PRL2,PRL3	8,8,4,6,13,7	RIMS2
novel_circ_0004511	chr14	-	342	intron:62804696-62804849,intron:62830924-62831043,intron:62832833-62832900	Cont1,Cont2,Cont3,PRL2,PRL3	10,10,12,5,9	RIMS2
novel_circ_0004512	chr14	-	311	intergenic_region:62966494-62966804	Cont1,Cont2,Cont3,PRL1,PRL2,PRL3	15,8,17,8,17,16	--
novel_circ_0004518	chr14	-	331	intergenic_region:63021069-63021279,intergenic_region:63039044-63039130,intergenic_region:63039532-63039564	Cont1,Cont2,Cont3,PRL1,PRL2,PRL3	25,69,51,27,45,54	--
novel_circ_0004523	chr14	-	264	exon:63246430-63246585,exon:63252322-63252429	Cont3,PRL1,PRL2,PRL3	4,2,4,6	DCAF13
novel_circ_0004524	chr14	-	246	exon:63246430-63246585,exon:63248199-63248288	Cont1,Cont2,Cont3,PRL1,PRL2,PRL3	51,72,55,40,43,73	DCAF13
novel_circ_0004533	chr14	+	237	intergenic_region:63954121-63954357	Cont1,Cont2,Cont3,PRL3	9,9,8,4	--
novel_circ_0004534	chr14	+	324	exon:64214333-64214377,exon:64214951-64215032,exon:64215508-64215584,exon:64216287-64216406	Cont1,Cont2,Cont3,PRL1,PRL2,PRL3	17,21,21,17,26,26	UBR5
novel_circ_0004536	chr14	+	402	exon:64225401-64225590,exon:64228786-64228997	Cont1,Cont2,Cont3,PRL2,PRL3	5,4,4,7,9	UBR5
novel_circ_0004539	chr14	+	295	exon:64245981-64246165,exon:64248376-64248485	Cont1,Cont2,Cont3,PRL1,PRL2,PRL3	5,10,16,3,6,6	UBR5
novel_circ_0004545	chr14	+	290	exon:65342214-65342350,exon:65344836-65344943,exon:65345620-65345664	Cont1,Cont2,Cont3,PRL1,PRL2,PRL3	16,11,9,8,7,8	MGC133632
novel_circ_0004552	chr14	+	273	exon:65828660-65828932	Cont1,Cont2,Cont3,PRL1,PRL2,PRL3	5,13,22,14,13,10	PABPC1
novel_circ_0004553	chr14	+	94	exon:65832127-65832220	Cont1,Cont2,Cont3,PRL1,PRL2	32,62,39,39,25	PABPC1
novel_circ_0004554	chr14	+	255	exon:66019399-66019494,exon:66025256-66025414	Cont1,Cont2,Cont3	2,2,9	ANKRD46
novel_circ_0004559	chr14	-	167	exon:66334533-66334699	Cont3,PRL1,PRL2,PRL3	19,6,4,23	SPAG1
novel_circ_0004560	chr14	-	239	exon:66338381-66338466,exon:66339311-66339463	Cont1,Cont2,Cont3,PRL3	2,9,16,17	SPAG1
novel_circ_0004569	chr14	-	203	intergenic_region:66816557-66816759	Cont1,Cont2,Cont3,PRL3	2,9,3,6	--
novel_circ_0004576	chr14	-	399	intergenic_region:67010922-67011033,intergenic_region:67022456-67022570,intergenic_region:67023147-67023318	Cont1,Cont2,Cont3,PRL1,PRL2,PRL3	13,10,14,3,6,8	--
novel_circ_0004578	chr14	-	363	exon:67089123-67089357,exon:67101568-67101695	Cont2,Cont3,PRL1,PRL2,PRL3	10,11,2,8,7	--
novel_circ_0004582	chr14	-	383	exon:67101568-67101695,exon:67127539-67127683,exon:67134576-67134685	Cont1,Cont2,Cont3,PRL1,PRL2,PRL3	5,11,13,2,6,8	--
novel_circ_0004583	chr14	-	255	exon:67127539-67127683,exon:67134576-67134685	Cont1,Cont2,Cont3,PRL1,PRL2,PRL3	6,2,4,7,5,8	--
novel_circ_0004585	chr14	-	309	intergenic_region:67232600-67232773,intergenic_region:67233561-67233695	Cont1,Cont2,Cont3,PRL1,PRL2,PRL3	84,138,105,88,119,111	--
novel_circ_0004586	chr14	-	307	exon:67312177-67312358,exon:67341025-67341149	Cont2,Cont3,PRL1,PRL2,PRL3	8,8,4,12,5	--
novel_circ_0004595	chr14	+	333	exon:67763758-67763922,exon:67764428-67764595	Cont1,Cont2,Cont3,PRL1,PRL2,PRL3	194,277,241,170,217,278	STK3
novel_circ_0004597	chr14	+	264	exon:67845614-67845751,exon:67855686-67855811	Cont1,Cont2,Cont3,PRL2	9,19,8,8	STK3
novel_circ_0004610	chr14	-	184	exon:68815700-68815798,exon:68824452-68824536	Cont1,Cont2,Cont3,PRL1,PRL2,PRL3	10,13,5,3,5,19	MTDH
novel_circ_0004611	chr14	-	499	exon:68820320-68820556,exon:68823571-68823747,exon:68824452-68824536	Cont1,Cont2,Cont3,PRL3	2,3,8,9	MTDH
novel_circ_0004618	chr14	+	162	exon:70319862-70320023	Cont1,Cont2,Cont3	3,3,3	MTERFD1
novel_circ_0004620	chr14	-	180	exon:71620172-71620228,exon:71624389-71624511	Cont1,Cont2,Cont3,PRL1,PRL2,PRL3	8,7,10,8,2,8	NDUFAF6
novel_circ_0004626	chr14	-	340	exon:71616140-71616241,exon:71617110-71617243,exon:71635175-71635278	Cont1,Cont2,Cont3,PRL2	2,3,8,7	NDUFAF6
novel_circ_0004627	chr14	-	294	exon:71617110-71617243,exon:71618917-71619019,exon:71620172-71620228	Cont2,Cont3,PRL1,PRL2,PRL3	8,2,7,6,14	NDUFAF6
novel_circ_0004628	chr14	-	417	exon:71617110-71617243,exon:71618917-71619019,exon:71620172-71620228,exon:71624389-71624511	Cont2,Cont3,PRL1,PRL2,PRL3	5,12,2,6,10	NDUFAF6
novel_circ_0004634	chr14	+	247	intergenic_region:71795223-71795407,intergenic_region:71796747-71796808	Cont2,Cont3,PRL1,PRL2,PRL3	4,5,2,6,6	--
novel_circ_0004636	chr14	-	324	exon:71820449-71820570,exon:71823596-71823797	Cont1,Cont2,Cont3,PRL1,PRL2,PRL3	2,8,9,3,6,7	INTS8
novel_circ_0004637	chr14	-	571	exon:71820449-71820570,exon:71823596-71823797,exon:71828460-71828635,exon:71829021-71829091	Cont1,Cont2,Cont3,PRL1,PRL2,PRL3	2,5,5,8,5,5	INTS8
novel_circ_0004638	chr14	-	365	exon:71820449-71820570,exon:71832566-71832707,exon:71833156-71833256	Cont1,Cont2,Cont3,PRL1,PRL2,PRL3	10,6,12,13,13,14	INTS8
novel_circ_0004640	chr14	-	358	exon:71841438-71841620,exon:71845942-71846116	Cont1,Cont2,Cont3	5,4,5	INTS8
novel_circ_0004641	chr14	-	440	exon:71843012-71843063,exon:71843784-71843855,exon:71844164-71844304,exon:71845942-71846116	Cont1,Cont2,Cont3,PRL1,PRL2,PRL3	23,18,23,14,23,39	INTS8
novel_circ_0004643	chr14	-	261	exon:71880245-71880327,exon:71881029-71881085,exon:71883434-71883554	Cont1,Cont2,Cont3,PRL1,PRL2,PRL3	8,5,3,4,5,8	DPY19L4
novel_circ_0004648	chr14	-	305	exon:71894602-71894675,exon:71895224-71895322,exon:71895422-71895553	Cont2,PRL1,PRL2,PRL3	8,4,2,3	DPY19L4
novel_circ_0004653	chr14	-	362	exon:71914381-71914526,exon:71915024-71915114,exon:71917498-71917622	Cont1,Cont2,Cont3,PRL1,PRL2,PRL3	3,3,8,2,4,2	DPY19L4
novel_circ_0004654	chr14	-	506	exon:71914381-71914526,exon:71914630-71914751,exon:71923722-71923848,exon:71925530-71925640	Cont1,Cont2,Cont3,PRL3	6,11,4,11	DPY19L4
novel_circ_0004655	chr14	+	421	exon:72114015-72114130,exon:72117836-72117922,exon:72119083-72119131,exon:72120612-72120780	Cont1,Cont2,Cont3,PRL1,PRL2,PRL3	14,31,57,16,13,46	KIAA1429
novel_circ_0004659	chr14	+	320	exon:72193955-72194105,exon:72201468-72201636	Cont1,Cont2,Cont3,PRL1,PRL2,PRL3	7,12,8,3,9,11	RAD54B
novel_circ_0004664	chr14	+	99	exon:72462902-72463000	Cont2,Cont3,PRL1,PRL2,PRL3	5,12,3,4,2	CDH17
novel_circ_0004666	chr14	+	274	exon:72477739-72477873,exon:72478768-72478906	Cont1,Cont2,Cont3,PRL1,PRL2,PRL3	2,8,10,11,8,15	CDH17
novel_circ_0004668	chr14	+	327	exon:72477739-72477873,exon:72495958-72496149	Cont1,Cont2,Cont3,PRL1,PRL2,PRL3	5,4,5,5,4,5	CDH17
novel_circ_0004669	chr14	+	359	exon:72481746-72481904,exon:72482012-72482211	Cont1,Cont2,Cont3,PRL1,PRL2,PRL3	25,44,75,34,36,78	CDH17
novel_circ_0004672	chr14	+	400	exon:72493528-72493604,exon:72495958-72496149,exon:72515185-72515315	Cont1,Cont2,Cont3,PRL2,PRL3	4,10,11,6,2	CDH17
novel_circ_0004673	chr14	+	371	exon:72515185-72515315,exon:72518007-72518246	Cont1,Cont2,Cont3,PRL1,PRL2,PRL3	10,10,16,14,13,16	CDH17
novel_circ_0004677	chr14	-	381	exon:72803819-72803959,exon:72805533-72805672,exon:72805766-72805865	Cont1,Cont2,Cont3,PRL1,PRL2,PRL3	41,45,73,41,52,59	TMEM67
novel_circ_0004680	chr14	-	285	exon:72807076-72807162,exon:72807395-72807493,exon:72809399-72809497	Cont1,Cont2,Cont3,PRL1,PRL2,PRL3	17,13,17,15,18,31	TMEM67
novel_circ_0004683	chr14	-	287	exon:72811055-72811111,exon:72813825-72813930,exon:72815643-72815766	Cont1,Cont2,Cont3,PRL1,PRL2,PRL3	9,21,16,15,23,19	TMEM67
novel_circ_0004691	chr14	+	331	exon:73650350-73650504,exon:73688452-73688545,exon:73691397-73691478	Cont1,Cont2,Cont3,PRL1,PRL2	4,6,7,7,11	TRIQK
novel_circ_0004694	chr14	+	109	intron:74657157-74657265	Cont1,Cont2,PRL1,PRL2,PRL3	3,3,10,4,2	RUNX1T1
novel_circ_0004698	chr14	+	516	exon:74739987-74740168,exon:74751709-74751956,exon:74756961-74757046	Cont1,Cont2,PRL1,PRL2,PRL3	2,3,2,3,5	RUNX1T1
novel_circ_0004708	chr14	-	490	exon:75577741-75577856,exon:75597207-75597308,exon:75608149-75608220,exon:75614347-75614419,exon:75618274-75618400	Cont1,Cont2,Cont3,PRL1,PRL2,PRL3	10,16,7,10,20,16	LRRC69
novel_circ_0004711	chr14	-	693	exon:75608149-75608220,exon:75611076-75611271,exon:75614347-75614419,exon:75615321-75615444,exon:75617256-75617356,exon:75618274-75618400	Cont1,Cont2,Cont3,PRL1,PRL2,PRL3	21,31,38,28,29,45	LRRC69
novel_circ_0004712	chr14	-	301	exon:75614347-75614419,exon:75617256-75617356,exon:75618274-75618400	Cont1,Cont2,Cont3,PRL2,PRL3	3,5,6,4,4	LRRC69
novel_circ_0004721	chr14	+	512	exon:76089741-76089889,exon:76090323-76090482,exon:76091036-76091094,exon:76093038-76093077,exon:76093343-76093446	Cont1,Cont2,Cont3,PRL1,PRL2,PRL3	6,28,41,6,16,41	NBN
novel_circ_0004724	chr14	+	533	exon:76101523-76101640,exon:76102170-76102363,exon:76107152-76107274,exon:76111093-76111190	Cont1,Cont2,Cont3,PRL1,PRL2,PRL3	22,31,24,22,30,32	NBN
novel_circ_0004730	chr14	-	362	exon:76244770-76244931,exon:76245109-76245258,exon:76245723-76245772	Cont2,Cont3,PRL1,PRL2,PRL3	7,7,7,4,5	RIPK2
novel_circ_0004731	chr14	-	370	exon:76244770-76244931,exon:76245723-76245772,exon:76247085-76247242	Cont2,Cont3,PRL1,PRL2,PRL3	9,3,7,7,4	RIPK2
novel_circ_0004732	chr14	-	316	exon:76244770-76244931,exon:76256868-76257021	Cont1,Cont2,Cont3,PRL1,PRL2,PRL3	10,8,4,8,16,6	RIPK2
novel_circ_0004733	chr14	-	310	exon:76252746-76252901,exon:76256868-76257021	Cont1,Cont2,Cont3,PRL1,PRL2,PRL3	15,22,9,10,4,16	RIPK2
novel_circ_0004735	chr14	+	305	exon:76953769-76954073	Cont1,Cont2,Cont3,PRL1	5,4,2,2	MMP-16
novel_circ_0004742	chr14	-	321	exon:78523791-78523880,exon:78525595-78525678,exon:78530250-78530321,exon:78531575-78531649	Cont1,Cont3,PRL1,PRL2,PRL3	4,8,3,4,6	CPNE3
novel_circ_0004748	chr14	-	387	exon:78662253-78662434,exon:78666378-78666444,exon:78666535-78666672	Cont1,Cont2,Cont3,PRL1,PRL3	8,4,5,10,4	WWP1
novel_circ_0004753	chr14	-	276	exon:79845561-79845626,exon:79845898-79846107	Cont1,Cont2,Cont3,PRL1,PRL2,PRL3	24,48,9,31,30,26	LRRCC1
novel_circ_0004755	chr14	+	177	exon:8233944-8234031,exon:8250404-8250492	Cont1,Cont2,Cont3,PRL1,PRL2,PRL3	4,3,8,2,13,7	ZFAT
novel_circ_0004758	chr14	-	249	intergenic_region:82847164-82847302,intergenic_region:82848524-82848633	Cont2,PRL1,PRL2,PRL3	9,3,8,2	--
novel_circ_0004759	chr14	-	281	intergenic_region:83072821-83072977,intergenic_region:83073727-83073850	Cont1,Cont2,Cont3,PRL1,PRL2,PRL3	4,6,8,2,3,14	--
novel_circ_0004761	chr14	-	288	intergenic_region:83081100-83081387	Cont1,Cont2,Cont3,PRL1,PRL2,PRL3	13,6,5,7,2,12	--
novel_circ_0004765	chr14	+	332	exon:83152389-83152475,exon:83155506-83155601,exon:83160143-83160291	Cont1,Cont2,Cont3,PRL1,PRL2,PRL3	7,29,15,14,21,11	SNX16
novel_circ_0004771	chr14	+	333	exon:83245240-83245282,exon:83246217-83246256,exon:83248911-83249038,exon:83250488-83250609	Cont1,Cont2,Cont3,PRL1,PRL2,PRL3	49,63,85,38,53,86	ZFAND1
novel_circ_0004773	chr14	+	367	exon:83245240-83245282,exon:83246217-83246256,exon:83248911-83249038,exon:83264502-83264657	Cont1,Cont2,Cont3,PRL1,PRL2,PRL3	3,10,5,9,11,5	ZFAND1
novel_circ_0004776	chr14	+	156	exon:83264502-83264657	Cont1,Cont2,Cont3,PRL3	3,15,8,10	ZFAND1
novel_circ_0004790	chr14	-	493	exon:83612432-83612663,exon:83613872-83614013,exon:83615737-83615855	Cont1,Cont2,Cont3,PRL1,PRL2,PRL3	6,7,6,7,5,16	TAF2
novel_circ_0004792	chr14	-	45	intron:83638422-83638466	Cont1,Cont2,PRL1,PRL2,PRL3	3,4,4,4,2	TAF2
novel_circ_0004794	chr14	+	303	exon:83713558-83713736,exon:83714823-83714946	Cont2,Cont3,PRL1,PRL2,PRL3	8,15,5,2,13	DEPTOR
novel_circ_0004807	chr14	-	270	exon:84139395-84139516,exon:84146134-84146220,exon:84153783-84153843	Cont1,Cont2,Cont3,PRL1	3,5,4,5	MRPL13
novel_circ_0004809	chr14	-	427	exon:84139395-84139516,exon:84146134-84146220,exon:84157745-84157838,exon:84163002-84163125	Cont1,Cont2,Cont3,PRL1,PRL2,PRL3	23,34,30,18,14,19	MRPL13
novel_circ_0004813	chr14	-	359	exon:84157745-84157838,exon:84160694-84160834,exon:84163002-84163125	Cont2,Cont3,PRL1,PRL2,PRL3	6,8,3,6,5	MRPL13
novel_circ_0004815	chr14	+	226	exon:84174565-84174638,exon:84174734-84174885	Cont1,Cont2,Cont3,PRL1,PRL2,PRL3	2,5,7,3,9,6	MTBP
novel_circ_0004819	chr14	+	395	exon:84176660-84176718,exon:84178285-84178429,exon:84183080-84183152,exon:84186307-84186424	Cont1,Cont2,Cont3,PRL3	14,10,6,12	MTBP
novel_circ_0004824	chr14	+	392	exon:84186307-84186424,exon:84209681-84209836,exon:84212293-84212410	Cont1,Cont2,Cont3,PRL1,PRL3	6,6,8,5,9	MTBP
novel_circ_0004827	chr14	+	522	exon:84200170-84200343,exon:84209681-84209836,exon:84210334-84210407,exon:84212293-84212410	Cont1,Cont2,Cont3,PRL1,PRL2,PRL3	7,5,6,4,10,8	MTBP
novel_circ_0004833	chr14	+	227	exon:9139449-9139554,exon:9141267-9141387	Cont1,Cont2,Cont3,PRL1,PRL2,PRL3	5,16,2,6,9,5	NDRG1
novel_circ_0004837	chr14	+	191	exon:9147309-9147395,exon:9152436-9152539	Cont1,Cont2,PRL1,PRL2,PRL3	6,9,6,5,12	NDRG1
novel_circ_0004845	chr14	+	400	exon:9685840-9686012,exon:9689064-9689290	Cont1,Cont3,PRL1,PRL2,PRL3	2,7,2,4,9	LRRC6
novel_circ_0004850	chr15	-	268	intergenic_region:10156132-10156207,intergenic_region:10164619-10164810	Cont2,PRL1,PRL2,PRL3	8,4,2,3	--
novel_circ_0004860	chr15	+	177	intergenic_region:14606828-14606898,intergenic_region:14640228-14640333	Cont2,Cont3,PRL1,PRL2,PRL3	10,8,10,7,4	--
novel_circ_0004862	chr15	+	497	exon:14672697-14672791,exon:14672954-14673064,exon:14675130-14675231,exon:14685843-14686031	Cont1,Cont2,Cont3,PRL1,PRL2,PRL3	9,19,27,8,5,27	MTMR2
novel_circ_0004864	chr15	+	339	exon:14684942-14685091,exon:14685843-14686031	Cont1,Cont2,Cont3,PRL1,PRL2,PRL3	32,41,53,27,46,53	MTMR2
novel_circ_0004866	chr15	+	300	exon:14697580-14697786,exon:14700831-14700923	Cont1,Cont2,Cont3,PRL1,PRL2,PRL3	6,7,8,3,2,10	MTMR2
novel_circ_0004884	chr15	-	554	exon:1686429-1686509,exon:1689167-1689338,exon:1690033-1690218,exon:1698397-1698511	Cont1,Cont2,Cont3,PRL1,PRL2,PRL3	10,13,29,12,13,14	MRE11A
novel_circ_0004887	chr15	-	510	exon:1702440-1702581,exon:1703905-1703992,exon:1708344-1708504,exon:1715637-1715755	Cont1,Cont2,Cont3,PRL1,PRL2,PRL3	3,7,7,5,4,17	MRE11A
novel_circ_0004888	chr15	-	413	exon:1708344-1708504,exon:1713939-1714071,exon:1715637-1715755	Cont1,Cont2,Cont3,PRL3	3,2,10,3	MRE11A
novel_circ_0004891	chr15	-	404	exon:17280520-17280590,exon:17285701-17285805,exon:17287179-17287274,exon:17289853-17289984	Cont1,Cont2,Cont3,PRL1,PRL2,PRL3	7,10,9,3,6,10	ALKBH8
novel_circ_0004898	chr15	-	353	exon:18081728-18081946,exon:18084078-18084150,exon:18085788-18085848	Cont1,Cont2,PRL1,PRL2,PRL3	6,8,5,11,4	NPAT
novel_circ_0004900	chr15	+	520	intergenic_region:18119177-18119272,intergenic_region:18119355-18119467,intergenic_region:18121948-18122093,intergenic_region:18125496-18125660	Cont2,PRL1,PRL2,PRL3	7,3,5,8	--
novel_circ_0004901	chr15	+	166	exon:18133012-18133177	Cont1,Cont2,Cont3,PRL2	3,3,6,3	ATM
novel_circ_0004904	chr15	+	379	exon:18158345-18158516,exon:18162969-18163044,exon:18163176-18163306	Cont1,Cont2,Cont3,PRL3	7,2,3,3	ATM
novel_circ_0004905	chr15	+	459	exon:18166731-18166845,exon:18168483-18168656,exon:18169500-18169669	Cont1,Cont2,Cont3,PRL1,PRL2,PRL3	20,21,11,3,21,18	ATM
novel_circ_0004911	chr15	+	386	exon:18190265-18190406,exon:18198713-18198800,exon:18201397-18201552	Cont1,Cont2,Cont3,PRL1,PRL2,PRL3	10,16,55,23,21,26	ATM
novel_circ_0004913	chr15	+	333	exon:18191999-18192175,exon:18201397-18201552	Cont1,Cont2,Cont3,PRL1,PRL2,PRL3	5,8,10,3,8,19	ATM
novel_circ_0004919	chr15	-	198	exon:18432808-18433005	Cont1,Cont2,Cont3,PRL1,PRL2,PRL3	5,5,8,4,4,9	KDELC2
novel_circ_0004920	chr15	+	251	exon:18658820-18658880,exon:18663265-18663454	Cont1,Cont2,Cont3,PRL1,PRL2	3,9,9,7,5	DDX10
novel_circ_0004930	chr15	+	89	exon:18710195-18710283	Cont2,Cont3,PRL1,PRL2,PRL3	5,3,2,3,2	DDX10
novel_circ_0004931	chr15	+	208	intergenic_region:20473847-20473969,intergenic_region:20477573-20477657	Cont2,Cont3,PRL1,PRL2,PRL3	7,3,6,3,3	--
novel_circ_0004936	chr15	-	385	exon:20599909-20600001,exon:20602055-20602215,exon:20617236-20617366	Cont1,Cont2,Cont3,PRL1	3,8,2,6	RDX
novel_circ_0004937	chr15	-	215	exon:20617236-20617366,exon:20635716-20635799	Cont1,Cont2,Cont3,PRL1,PRL2	16,9,3,6,9	RDX
novel_circ_0004939	chr15	-	492	exon:20633163-20633326,exon:20634142-20634238,exon:20635371-20635517,exon:20635716-20635799	Cont2,PRL1,PRL2,PRL3	6,7,2,7	RDX
novel_circ_0004944	chr15	-	408	exon:22487821-22487950,exon:22489082-22489229,exon:22489840-22489969	Cont1,Cont2,Cont3,PRL3	2,12,6,2	ALG9
novel_circ_0004948	chr15	-	177	exon:22509132-22509237,exon:22524747-22524817	Cont1,Cont3,PRL1,PRL2,PRL3	2,10,3,2,5	ALG9
novel_circ_0004949	chr15	-	296	exon:22516139-22516274,exon:22519092-22519180,exon:22524747-22524817	Cont2,Cont3,PRL1,PRL2,PRL3	6,5,3,2,6	ALG9
novel_circ_0004959	chr15	+	241	exon:25298257-25298334,exon:25300378-25300486,exon:25301669-25301722	Cont1,Cont2,Cont3,PRL1,PRL2	5,3,3,5,4	REXO2
novel_circ_0004970	chr15	-	279	exon:28021714-28021875,exon:28059259-28059375	Cont1,Cont2,Cont3,PRL2,PRL3	8,3,5,2,7	SIK3
novel_circ_0004975	chr15	-	301	exon:28347960-28348125,exon:28348945-28349079	Cont1,Cont2,Cont3,PRL1,PRL2,PRL3	28,22,26,20,31,49	PCSK7
novel_circ_0004982	chr15	+	339	exon:29512705-29512885,exon:29514624-29514781	Cont1,Cont2,PRL1,PRL2,PRL3	5,3,6,6,10	UBE4A
novel_circ_0004986	chr15	+	205	exon:29780650-29780854	Cont1,Cont2,Cont3,PRL2,PRL3	10,26,21,14,10	ARCN1
novel_circ_0004991	chr15	+	368	exon:30219391-30219455,exon:30219549-30219676,exon:30219765-30219939	Cont1,Cont2,Cont3,PRL2,PRL3	2,3,7,6,9	C2CD2L
novel_circ_0004994	chr15	+	412	intron:30340683-30340963,intron:30341082-30341212	Cont1,Cont2,Cont3,PRL1,PRL3	4,6,16,4,16	CBL
novel_circ_0005003	chr15	+	237	exon:31607485-31607571,exon:31607696-31607775,exon:31613577-31613646	Cont1,Cont2,PRL1,PRL2,PRL3	2,2,4,2,2	ARHGEF12
novel_circ_0005004	chr15	+	387	exon:31612136-31612452,exon:31613577-31613646	Cont1,Cont2,Cont3,PRL1,PRL2,PRL3	3,7,3,2,8,2	ARHGEF12
novel_circ_0005009	chr15	+	407	intergenic_region:32206542-32206691,intergenic_region:32208358-32208497,intergenic_region:32220994-32221110	Cont1,Cont2,Cont3,PRL1,PRL2,PRL3	11,19,22,16,26,43	--
novel_circ_0005012	chr15	+	129	exon:32422349-32422477	Cont1,Cont2,Cont3,PRL1,PRL2,PRL3	10,32,22,20,22,10	SC5DL
novel_circ_0005017	chr15	-	378	intergenic_region:33356222-33356308,intergenic_region:33381748-33381810,intergenic_region:33391174-33391249,intergenic_region:33406826-33406977	Cont1,Cont2,Cont3,PRL1,PRL2,PRL3	5,29,10,9,22,30	--
novel_circ_0005027	chr15	+	60	exon:34951185-34951244	Cont1,Cont2,Cont3,PRL2,PRL3	14,11,11,8,4	SAAL1
novel_circ_0005028	chr15	+	153	exon:34951185-34951244,exon:34961886-34961978	Cont1,Cont2,PRL1,PRL2,PRL3	15,16,22,21,17	SAAL1
novel_circ_0005033	chr15	+	378	exon:35026691-35026785,exon:35033690-35033750,exon:35043887-35043949,exon:35048750-35048908	Cont1,Cont2,Cont3,PRL3	5,4,2,15	SERGEF
novel_circ_0005035	chr15	+	444	exon:35033690-35033750,exon:35034473-35034519,exon:35038991-35039104,exon:35043887-35043949,exon:35048750-35048908	Cont1,Cont2,Cont3,PRL1,PRL2	3,4,8,4,4	SERGEF
novel_circ_0005055	chr15	+	330	exon:38441831-38442160	Cont1,Cont2,Cont3,PRL2,PRL3	4,4,7,5,3	CYP2R1
novel_circ_0005056	chr15	+	263	exon:38429166-38429307,exon:38444432-38444552	Cont1,Cont2,Cont3,PRL2,PRL3	5,2,5,4,4	CYP2R1
novel_circ_0005068	chr15	-	279	intron:38500728-38500804,intron:38501377-38501578	Cont1,Cont2,Cont3,PRL1,PRL2,PRL3	11,16,11,10,14,4	PDE3B
novel_circ_0005072	chr15	+	513	exon:38775095-38775232,exon:38777072-38777191,exon:38778559-38778666,exon:38778750-38778896	Cont1,Cont2,Cont3,PRL1,PRL2,PRL3	13,32,19,28,25,33	COPB1
novel_circ_0005073	chr15	+	258	exon:38775095-38775232,exon:38793877-38793996	Cont2,Cont3,PRL1,PRL2,PRL3	4,6,8,3,4	COPB1
novel_circ_0005075	chr15	+	301	exon:38792785-38792929,exon:38798337-38798492	Cont1,Cont3,PRL1,PRL2,PRL3	6,5,10,10,3	COPB1
novel_circ_0005078	chr15	+	412	intron:38958117-38958178,intron:38958699-38958748,intron:38964663-38964750,intron:38965658-38965760,intron:38965932-38966040	Cont1,Cont2,Cont3,PRL2,PRL3	4,11,10,8,18	RRAS2
novel_circ_0005081	chr15	+	450	intron:38958699-38958748,intron:38960521-38960620,intron:38964663-38964750,intron:38965658-38965760,intron:38965932-38966040	Cont1,Cont2,Cont3,PRL1,PRL2,PRL3	18,55,25,20,20,31	RRAS2
novel_circ_0005083	chr15	+	197	intron:38964663-38964750,intron:38965932-38966040	Cont1,Cont2,Cont3,PRL1,PRL2,PRL3	3,7,6,6,6,4	RRAS2
novel_circ_0005085	chr15	+	304	exon:38964663-38964754,exon:38965658-38965760,exon:38965932-38966040	Cont1,Cont2,Cont3,PRL1,PRL2,PRL3	751,980,664,639,850,804	RRAS2
novel_circ_0005088	chr15	+	423	exon:38964663-38964754,exon:38965658-38965760,exon:38965932-38966040,exon:38974653-38974771	Cont1,Cont2,Cont3,PRL1,PRL2,PRL3	23,32,20,13,29,22	RRAS2
novel_circ_0005089	chr15	+	582	exon:38964663-38964750,exon:38965658-38965760,exon:38965932-38966040,exon:38974653-38974771,exon:38976561-38976723	Cont1,Cont2,Cont3,PRL1,PRL2,PRL3	41,39,34,31,45,27	RRAS2
novel_circ_0005092	chr15	-	259	exon:39000122-39000304,exon:39001327-39001402	Cont1,Cont2,Cont3,PRL1,PRL2,PRL3	6,12,8,7,4,7	SPON1
novel_circ_0005097	chr15	-	319	intron:39275134-39275245,intron:39275762-39275861,intron:39288374-39288480	Cont1,Cont2,Cont3,PRL2,PRL3	3,9,7,5,3	SPON1
novel_circ_0005102	chr15	+	381	intergenic_region:39773699-39773855,intergenic_region:39805191-39805293,intergenic_region:39806768-39806888	Cont1,PRL1,PRL2,PRL3	4,5,3,2	--
novel_circ_0005103	chr15	+	421	exon:39800347-39800543,exon:39805191-39805293,exon:39806768-39806888	Cont1,Cont2,Cont3,PRL1,PRL2	4,5,2,3,2	BTBD10
novel_circ_0005107	chr15	-	294	exon:40309225-40309377,exon:40317096-40317236	Cont1,Cont2,Cont3,PRL1,PRL2,PRL3	23,33,31,21,43,40	TEAD1
novel_circ_0005116	chr15	-	280	exon:40372259-40372473,exon:40374836-40374900	Cont2,PRL1,PRL2,PRL3	12,13,5,6	TEAD1
novel_circ_0005117	chr15	-	256	intergenic_region:40482178-40482433	Cont1,Cont2,Cont3,PRL1,PRL2,PRL3	60,103,33,78,77,56	--
novel_circ_0005120	chr15	-	256	intergenic_region:40482178-40482433	Cont1,Cont2,Cont3,PRL1,PRL2,PRL3	8,16,19,3,6,4	--
novel_circ_0005124	chr15	-	405	exon:40769740-40769880,exon:40790626-40790728,exon:40793639-40793709,exon:40793791-40793880	Cont2,Cont3,PRL1,PRL2,PRL3	2,5,5,5,5	PARVA
novel_circ_0005125	chr15	-	264	exon:40790626-40790728,exon:40793639-40793709,exon:40793791-40793880	Cont1,Cont2,Cont3,PRL1,PRL2,PRL3	61,77,26,60,65,35	PARVA
novel_circ_0005127	chr15	-	213	exon:41025823-41025966,exon:41029807-41029875	Cont2,PRL1,PRL2,PRL3	14,16,16,14	MICAL2
novel_circ_0005129	chr15	-	341	intergenic_region:41107584-41107924	Cont1,Cont2,Cont3,PRL1,PRL2,PRL3	17,10,8,10,16,15	--
novel_circ_0005132	chr15	-	257	exon:41306004-41306084,exon:41306407-41306582	Cont1,Cont2,Cont3,PRL1,PRL2,PRL3	8,4,2,9,6,9	USP47
novel_circ_0005138	chr15	-	323	exon:41353047-41353126,exon:41353664-41353809,exon:41355856-41355952	Cont1,Cont2,Cont3,PRL1,PRL2,PRL3	9,4,13,11,6,8	USP47
novel_circ_0005140	chr15	-	403	exon:41360710-41360848,exon:41366662-41366865,exon:41372400-41372459	Cont1,Cont2,Cont3,PRL1,PRL2,PRL3	20,31,20,22,9,12	USP47
novel_circ_0005143	chr15	+	301	exon:42728978-42729169,exon:42732469-42732577	Cont1,Cont2,Cont3,PRL1,PRL2,PRL3	6,4,5,2,3,8	RNF141
novel_circ_0005144	chr15	+	483	exon:42728978-42729169,exon:42732469-42732577,exon:42741321-42741502	Cont1,Cont2,Cont3,PRL1,PRL2	5,7,3,5,9	RNF141
novel_circ_0005147	chr15	+	478	exon:43198119-43198256,exon:43214747-43214869,exon:43216036-43216146,exon:43217895-43218000	Cont1,Cont2,Cont3,PRL1,PRL2,PRL3	4,3,5,6,3,15	SBF2
novel_circ_0005151	chr15	+	340	exon:43214747-43214869,exon:43216036-43216146,exon:43217895-43218000	Cont3,PRL1,PRL2,PRL3	8,3,6,6	SBF2
novel_circ_0005154	chr15	+	533	exon:43246053-43246185,exon:43247421-43247529,exon:43249762-43249875,exon:43252550-43252627,exon:43258880-43258978	Cont1,Cont2,Cont3,PRL1,PRL2,PRL3	13,17,10,12,24,21	SBF2
novel_circ_0005155	chr15	+	133	exon:43246053-43246185	Cont1,Cont2,Cont3,PRL2	5,3,3,3	SBF2
novel_circ_0005162	chr15	+	465	exon:43272392-43272596,exon:43274974-43275083,exon:43277150-43277299	Cont1,Cont2,Cont3,PRL1,PRL2,PRL3	9,9,10,4,5,10	SBF2
novel_circ_0005168	chr15	-	275	exon:43518463-43518629,exon:43520254-43520361	Cont1,Cont2,Cont3,PRL1,PRL2,PRL3	34,46,35,30,34,32	HSPC321
novel_circ_0005179	chr15	-	271	exon:43794233-43794349,exon:43807367-43807520	Cont1,Cont2,Cont3,PRL1,PRL2,PRL3	5,13,2,9,7,14	IPO7
novel_circ_0005186	chr15	+	182	intergenic_region:44008220-44008291,intergenic_region:44009030-44009139	Cont1,Cont2,Cont3,PRL1,PRL2,PRL3	4,2,4,4,3,9	--
novel_circ_0005187	chr15	+	370	intergenic_region:44008220-44008291,intergenic_region:44009030-44009139,intergenic_region:44017282-44017469	Cont1,Cont2,Cont3,PRL1,PRL2,PRL3	9,16,5,16,18,13	--
novel_circ_0005193	chr15	+	112	exon:44456438-44456549	Cont2,Cont3,PRL1,PRL2,PRL3	5,3,2,2,2	ST5
novel_circ_0005195	chr15	+	721	intron:44995795-44995970,intron:44996792-44997018,intron:44998755-44998832,intron:45000483-45000576,intron:45011327-45011472	Cont1,Cont2,Cont3,PRL1,PRL2,PRL3	30,38,28,23,29,52	RIC3
novel_circ_0005197	chr15	+	467	exon:44996792-44997018,exon:45000483-45000576,exon:45011327-45011472	Cont1,Cont2,Cont3,PRL1,PRL2,PRL3	7,8,12,4,5,12	RIC3
novel_circ_0005199	chr15	-	423	exon:45953926-45954055,exon:45956127-45956298,exon:45958352-45958472	Cont1,Cont2,Cont3,PRL2,PRL3	5,14,10,8,25	SYT9
novel_circ_0005200	chr15	-	547	exon:46036452-46036998	Cont1,Cont2,Cont3,PRL1,PRL2,PRL3	61,73,70,41,66,84	SYT9
novel_circ_0005209	chr15	+	234	exon:52126062-52126154,exon:52132414-52132554	Cont1,Cont2,Cont3,PRL1,PRL2,PRL3	8,31,7,15,23,20	NUP98
novel_circ_0005210	chr15	+	281	exon:52126062-52126154,exon:52139215-52139402	Cont1,Cont2,Cont3,PRL1,PRL2,PRL3	7,6,5,4,10,3	NUP98
novel_circ_0005211	chr15	+	463	exon:52132414-52132554,exon:52137467-52137600,exon:52139215-52139402	Cont1,Cont2,Cont3,PRL1,PRL2,PRL3	2,10,5,6,8,12	NUP98
novel_circ_0005213	chr15	+	384	exon:52388933-52389087,exon:52392568-52392675,exon:52395506-52395626	Cont1,Cont2,Cont3,PRL1,PRL2,PRL3	6,15,30,10,21,21	RNF121
novel_circ_0005214	chr15	+	230	exon:52388979-52389087,exon:52395506-52395626	Cont1,Cont2,Cont3,PRL1,PRL2,PRL3	5,4,8,3,4,3	RNF121
novel_circ_0005216	chr15	-	384	exon:53187759-53187920,exon:53201326-53201430,exon:53204494-53204610	Cont1,Cont2,Cont3,PRL1,PRL3	4,10,5,6,5	FCHSD2
novel_circ_0005222	chr15	-	318	exon:53284983-53285111,exon:53286055-53286109,exon:53291291-53291424	Cont1,Cont2,Cont3,PRL1,PRL2,PRL3	27,45,66,36,50,33	FCHSD2
novel_circ_0005226	chr15	-	430	intergenic_region:53934836-53934956,intergenic_region:53939628-53939869,intergenic_region:53940866-53940932	Cont1,Cont2,Cont3,PRL1,PRL2,PRL3	11,13,12,12,19,5	--
novel_circ_0005229	chr15	-	531	exon:53960289-53960382,exon:53968421-53968532,exon:53970305-53970410,exon:53970477-53970582,exon:53971975-53972028,exon:53985363-53985421	Cont1,Cont2,Cont3,PRL1,PRL2,PRL3	4,13,9,2,6,17	--
novel_circ_0005233	chr15	-	478	exon:54291801-54291924,exon:54293579-54293751,exon:54296199-54296379	Cont1,Cont2,Cont3,PRL1,PRL2,PRL3	17,6,8,10,5,24	C2CD3
novel_circ_0005238	chr15	-	282	intron:54353670-54353951	Cont1,Cont2,Cont3,PRL1,PRL2,PRL3	34,44,13,23,37,23	C2CD3
novel_circ_0005251	chr15	+	340	exon:54873630-54873703,exon:54898552-54898698,exon:54904295-54904413	Cont1,Cont2,Cont3,PRL1,PRL2,PRL3	10,19,8,17,24,21	RNF169
novel_circ_0005252	chr15	+	266	exon:54898552-54898698,exon:54904295-54904413	Cont1,Cont2,Cont3,PRL1,PRL2	7,10,3,3,6	RNF169
novel_circ_0005253	chr15	-	252	intergenic_region:5532341-5532450,intergenic_region:5533023-5533164	Cont2,PRL1,PRL2,PRL3	7,9,3,6	--
novel_circ_0005274	chr15	+	226	exon:57272988-57273213	Cont1,Cont2,Cont3,PRL1,PRL2,PRL3	9,36,8,8,18,10	CAPN5
novel_circ_0005279	chr15	-	244	exon:58841921-58842028,exon:58862076-58862211	Cont1,Cont2,Cont3,PRL1,PRL2,PRL3	14,21,11,8,9,14	CCDC34
novel_circ_0005282	chr15	-	165	exon:59549886-59550050	Cont2,PRL1,PRL2,PRL3	3,3,3,2	KIF18A
novel_circ_0005284	chr15	+	371	exon:59757566-59757757,exon:59764475-59764653	Cont1,Cont2,Cont3,PRL1,PRL2,PRL3	6,7,29,3,7,18	METTL15
novel_circ_0005285	chr15	+	587	intergenic_region:59799648-59800165,intergenic_region:59801288-59801356	PRL1,PRL2,PRL3	5,4,4	--
novel_circ_0005289	chr15	-	350	exon:63042022-63042148,exon:63045569-63045657,exon:63047542-63047675	Cont1,Cont2,Cont3,PRL1,PRL2,PRL3	14,5,28,6,14,15	IMMP1L
novel_circ_0005292	chr15	-	350	exon:63042022-63042148,exon:63045569-63045657,exon:63047542-63047675	Cont1,Cont2,Cont3,PRL1,PRL2,PRL3	4,8,9,10,4,7	IMMP1L
novel_circ_0005301	chr15	+	98	intron:64417569-64417666	Cont1,Cont2,Cont3,PRL1,PRL2,PRL3	8,14,7,3,5,3	QSER1
novel_circ_0005306	chr15	+	379	exon:64501429-64501625,exon:64504446-64504627	Cont1,Cont2,Cont3,PRL1,PRL2,PRL3	45,85,115,43,65,112	TCP11L1
novel_circ_0005311	chr15	-	266	exon:64524924-64525026,exon:64529696-64529858	Cont1,Cont2,Cont3,PRL1,PRL2,PRL3	62,88,33,48,70,39	CSTF3
novel_circ_0005316	chr15	+	368	exon:64734178-64734301,exon:64742620-64742739,exon:64745421-64745544	Cont1,Cont2,Cont3,PRL1,PRL2,PRL3	3,11,3,8,6,4	HIPK3
novel_circ_0005317	chr15	+	491	exon:64742620-64742739,exon:64743363-64743449,exon:64744865-64745024,exon:64745421-64745544	Cont1,Cont2,Cont3,PRL1,PRL2	10,11,7,9,7	HIPK3
novel_circ_0005330	chr15	+	138	exon:65482177-65482314	Cont1,Cont2,Cont3,PRL2	6,3,4,4	CAPRIN1
novel_circ_0005339	chr15	+	270	exon:65805208-65805346,exon:65807903-65808033	Cont1,Cont2,Cont3,PRL2,PRL3	6,10,3,3,5	CAT
novel_circ_0005344	chr15	+	300	exon:66489390-66489555,exon:66494288-66494421	Cont1,Cont2,Cont3,PRL1,PRL2,PRL3	10,10,6,12,15,17	CD44
novel_circ_0005346	chr15	+	430	intron:66491903-66492198,intron:66494288-66494421	Cont1,Cont3,PRL1,PRL2,PRL3	2,2,10,6,6	CD44
novel_circ_0005349	chr15	+	357	exon:66508589-66508714,exon:66510905-66511018,exon:66511504-66511620	Cont1,Cont2,Cont3,PRL1,PRL2,PRL3	4,7,18,3,2,19	CD44
novel_circ_0005352	chr15	+	231	exon:66510905-66511018,exon:66511504-66511620	Cont1,Cont2,PRL1,PRL2,PRL3	6,7,3,14,4	CD44
novel_circ_0005356	chr15	+	234	intron:66516270-66516407,intron:66520129-66520224	Cont1,Cont2,Cont3,PRL1,PRL2,PRL3	3,24,5,4,5,2	CD44
novel_circ_0005361	chr15	+	217	exon:66525799-66525864,exon:66530179-66530250,exon:66532311-66532389	Cont1,Cont2,Cont3,PRL1,PRL2,PRL3	15,42,4,35,21,6	CD44
novel_circ_0005367	chr15	-	361	exon:6757690-6757820,exon:6770623-6770670,exon:6773456-6773637	Cont1,Cont2,Cont3,PRL1,PRL2,PRL3	5,12,9,4,12,8	--
novel_circ_0005384	chr15	+	312	intron:74868559-74868660,intron:74870656-74870865	Cont1,Cont2,Cont3,PRL1,PRL3	4,2,8,3,12	ALKBH3
novel_circ_0005388	chr15	+	207	exon:75095037-75095126,exon:75100297-75100413	Cont1,Cont2,Cont3,PRL1,PRL2,PRL3	15,12,20,8,6,15	EXT2
novel_circ_0005389	chr15	+	94	exon:75109677-75109770	Cont1,Cont2,Cont3,PRL1,PRL2,PRL3	8,7,10,5,9,5	EXT2
novel_circ_0005390	chr15	+	211	exon:75100297-75100413,exon:75109677-75109770	Cont1,Cont2,Cont3,PRL3	4,8,3,11	EXT2
novel_circ_0005399	chr15	+	355	intron:75778825-75779038,intron:75788403-75788543	Cont1,Cont2,Cont3,PRL2,PRL3	5,18,3,11,8	TSPAN18
novel_circ_0005401	chr15	+	290	intron:75788403-75788543,intron:75794528-75794676	Cont1,Cont2,Cont3,PRL1,PRL2,PRL3	2,10,2,9,18,3	TSPAN18
novel_circ_0005405	chr15	-	297	intergenic_region:76980811-76980876,intergenic_region:76983007-76983039,intergenic_region:76983636-76983690,intergenic_region:76987445-76987587	Cont1,Cont2,Cont3,PRL1,PRL2,PRL3	5,6,10,18,9,13	--
novel_circ_0005408	chr15	-	296	intergenic_region:76987445-76987587,intergenic_region:76993269-76993380,intergenic_region:76994737-76994777	Cont1,Cont2,Cont3,PRL1,PRL2,PRL3	14,29,36,24,28,41	--
novel_circ_0005409	chr15	-	344	exon:77293872-77294026,exon:77294794-77294982	Cont1,Cont2,Cont3,PRL1,PRL2,PRL3	4,9,23,10,12,11	AMBRA1
novel_circ_0005412	chr15	-	81	exon:77356027-77356107	Cont1,Cont2,Cont3,PRL2,PRL3	3,2,6,2,5	AMBRA1
novel_circ_0005413	chr15	-	362	exon:77355472-77355572,exon:77356027-77356107,exon:77368575-77368754	Cont1,Cont2,Cont3,PRL1,PRL2,PRL3	14,25,38,20,17,31	AMBRA1
novel_circ_0005414	chr15	-	449	exon:77355472-77355572,exon:77356027-77356107,exon:77368575-77368754,exon:77372750-77372836	Cont1,Cont2,Cont3,PRL1,PRL2,PRL3	19,18,24,10,17,25	AMBRA1
novel_circ_0005415	chr15	-	267	exon:77368575-77368754,exon:77372750-77372836	Cont1,Cont2,Cont3,PRL1,PRL2,PRL3	18,25,10,14,20,15	AMBRA1
novel_circ_0005420	chr15	-	468	exon:77563686-77563806,exon:77564325-77564498,exon:77565677-77565849	Cont1,Cont2,Cont3,PRL1,PRL2,PRL3	7,8,10,2,12,14	CKAP5
novel_circ_0005422	chr15	-	347	exon:77564325-77564498,exon:77565677-77565849	Cont1,Cont2,Cont3,PRL1,PRL2	4,12,6,4,3	CKAP5
novel_circ_0005425	chr15	-	410	exon:77599951-77600055,exon:77607820-77607952,exon:77608554-77608725	Cont1,Cont3,PRL1,PRL2,PRL3	2,2,2,5,9	CKAP5
novel_circ_0005426	chr15	-	520	exon:77605530-77605643,exon:77607470-77607570,exon:77607820-77607952,exon:77608554-77608725	Cont1,Cont2,Cont3,PRL1,PRL2,PRL3	20,16,41,23,37,39	CKAP5
novel_circ_0005428	chr15	-	207	exon:77611674-77611880	Cont1,Cont2,Cont3,PRL1,PRL2,PRL3	4,6,7,3,4,4	CKAP5
novel_circ_0005432	chr15	-	298	exon:78267120-78267241,exon:78268198-78268373	Cont1,Cont2,Cont3,PRL1,PRL2,PRL3	2,6,3,10,11,8	PACSIN3
novel_circ_0005435	chr15	-	320	exon:78506786-78506834,exon:78507365-78507447,exon:78508939-78509126	Cont1,Cont2,Cont3,PRL1,PRL2	5,6,3,3,5	CUGBP1
novel_circ_0005442	chr15	-	359	exon:78747315-78747385,exon:78748254-78748387,exon:78754576-78754644,exon:78756143-78756227	Cont1,Cont2,Cont3,PRL1,PRL2,PRL3	2,12,5,4,8,4	NUP160
novel_circ_0005443	chr15	-	399	exon:78749897-78750057,exon:78752879-78752962,exon:78754576-78754644,exon:78756143-78756227	Cont2,Cont3,PRL1,PRL2,PRL3	5,7,2,5,3	NUP160
novel_circ_0005444	chr15	-	251	exon:78750942-78751107,exon:78756143-78756227	Cont1,Cont2,Cont3	2,4,4	NUP160
novel_circ_0005446	chr15	-	417	exon:78766817-78766931,exon:78767256-78767334,exon:78769427-78769649	Cont1,Cont2,Cont3,PRL2,PRL3	2,4,3,7,4	NUP160
novel_circ_0005448	chr15	+	335	intergenic_region:78938493-78938827	Cont1,Cont2,Cont3,PRL1,PRL2,PRL3	4,7,14,14,14,23	--
novel_circ_0005452	chr15	+	219	intergenic_region:79024373-79024591	Cont1,Cont2,Cont3,PRL1,PRL2,PRL3	15,34,24,12,30,19	--
novel_circ_0005455	chr15	-	106	exon:81825192-81825297	Cont1,Cont2,Cont3,PRL1,PRL2,PRL3	2,7,3,3,5,4	SSRP1
novel_circ_0005457	chr15	+	306	exon:8187189-8187494	Cont1,Cont2,Cont3,PRL1,PRL2,PRL3	18,13,16,15,10,23	PGR
novel_circ_0005474	chr15	-	486	exon:84127591-84127722,exon:84127904-84127958,exon:84128264-84128366,exon:84128779-84128974	Cont1,Cont2,Cont3,PRL1,PRL3	4,7,5,4,4	OSBP
novel_circ_0005476	chr15	-	209	exon:84136384-84136592	Cont1,Cont2,Cont3,PRL3	2,8,7,3	OSBP
novel_circ_0005477	chr15	-	307	exon:84169854-84170002,exon:84171028-84171087,exon:84171527-84171624	Cont1,Cont2,Cont3,PRL1,PRL2,PRL3	9,13,20,11,13,21	PATL1
novel_circ_0005482	chr15	+	179	intergenic_region:84447270-84447448	Cont1,Cont2,Cont3,PRL1,PRL3	8,4,2,3,4	--
novel_circ_0005485	chr15	-	406	exon:84804706-84804821,exon:84804907-84805004,exon:84805315-84805506	Cont1,Cont2,Cont3,PRL1,PRL2,PRL3	13,12,10,11,5,12	NCAPD3
novel_circ_0005488	chr15	-	430	exon:84813550-84813770,exon:84814515-84814649,exon:84815174-84815247	Cont1,Cont2,PRL1,PRL2,PRL3	11,22,11,13,21	NCAPD3
novel_circ_0005489	chr15	-	433	exon:84813550-84813770,exon:84814515-84814649,exon:84815174-84815250	Cont1,Cont2,Cont3,PRL1,PRL3	3,5,6,3,5	NCAPD3
novel_circ_0005500	chr16	-	65	exon:12710510-12710574	Cont1,Cont2,Cont3,PRL1,PRL2,PRL3	9,12,8,5,6,3	CDC73
novel_circ_0005503	chr16	-	147	intergenic_region:12789155-12789301	Cont1,Cont3,PRL1,PRL2,PRL3	7,10,3,6,9	--
novel_circ_0005509	chr16	+	275	intergenic_region:13087268-13087390,intergenic_region:13094573-13094724	Cont3,PRL1,PRL2,PRL3	7,8,5,5	--
novel_circ_0005514	chr16	+	320	exon:1412883-1413082,exon:1414175-1414294	Cont1,Cont2,Cont3,PRL1,PRL2,PRL3	16,30,24,10,23,23	ZC3H11A
novel_circ_0005517	chr16	+	167	exon:1439124-1439290	PRL1,PRL2,PRL3	2,3,3	ZC3H11A
novel_circ_0005520	chr16	+	378	intergenic_region:1943174-1943241,intergenic_region:1943417-1943512,intergenic_region:1944318-1944531	Cont2,Cont3,PRL1,PRL2,PRL3	4,6,7,5,7	--
novel_circ_0005533	chr16	-	273	exon:20658211-20658372,exon:20662458-20662568	Cont1,Cont2,Cont3,PRL1,PRL2,PRL3	14,6,18,7,10,14	ESRRG
novel_circ_0005535	chr16	-	533	exon:20761747-20761863,exon:20788893-20789308	Cont1,Cont2,Cont3,PRL1,PRL2,PRL3	7,10,12,6,5,22	ESRRG
novel_circ_0005539	chr16	+	265	exon:2090060-2090193,exon:2100488-2100568,exon:2102460-2102509	Cont1,Cont2,Cont3,PRL2,PRL3	2,3,10,2,15	MDM4
novel_circ_0005541	chr16	-	263	intergenic_region:21030842-21030978,intergenic_region:21032856-21032981	Cont1,Cont2,Cont3,PRL1,PRL2,PRL3	3,9,12,4,10,4	--
novel_circ_0005542	chr16	-	355	intergenic_region:21030842-21030978,intergenic_region:21032856-21032981,intergenic_region:21076989-21077080	Cont1,Cont2,Cont3,PRL2,PRL3	4,7,8,4,5	--
novel_circ_0005548	chr16	-	295	intergenic_region:21076989-21077080,intergenic_region:21085506-21085596,intergenic_region:21087146-21087257	Cont1,Cont2,Cont3,PRL1,PRL2,PRL3	10,25,35,27,22,41	--
novel_circ_0005564	chr16	+	244	exon:22578957-22579089,exon:22579214-22579324	Cont1,Cont2,Cont3,PRL1,PRL2,PRL3	11,7,11,6,7,9	TGFB2
novel_circ_0005565	chr16	+	422	exon:22578957-22579089,exon:22579214-22579324,exon:22580950-22581127	Cont1,Cont2,Cont3,PRL1,PRL2,PRL3	3,9,9,5,6,8	TGFB2
novel_circ_0005566	chr16	+	576	exon:22578957-22579089,exon:22579214-22579324,exon:22580950-22581127,exon:22582760-22582913	Cont1,Cont2,Cont3,PRL1,PRL2,PRL3	6,6,17,2,6,23	TGFB2
novel_circ_0005574	chr16	-	321	exon:24205236-24205348,exon:24205808-24206015	Cont1,Cont2,Cont3,PRL1,PRL2,PRL3	6,6,9,2,5,15	EPRS
novel_circ_0005575	chr16	-	345	exon:24205808-24206015,exon:24207011-24207147	Cont1,Cont2,Cont3,PRL1,PRL3	5,5,3,6,7	EPRS
novel_circ_0005576	chr16	-	456	exon:24205808-24206015,exon:24207011-24207147,exon:24210419-24210529	Cont1,Cont2,Cont3,PRL1,PRL2,PRL3	7,5,18,10,11,24	EPRS
novel_circ_0005578	chr16	-	203	exon:24205813-24206015	Cont1,Cont2,Cont3,PRL3	4,4,2,11	EPRS
novel_circ_0005580	chr16	-	406	exon:24216870-24217103,exon:24218524-24218695	Cont1,Cont2,Cont3,PRL1,PRL2,PRL3	7,18,30,12,10,48	EPRS
novel_circ_0005587	chr16	+	304	exon:24950898-24951060,exon:24952346-24952486	Cont3,PRL1,PRL2,PRL3	6,3,4,13	--
novel_circ_0005595	chr16	-	244	exon:2770536-2770649,exon:2773338-2773467	Cont1,Cont2,Cont3,PRL1,PRL3	4,8,8,4,11	DSTYK
novel_circ_0005596	chr16	-	333	exon:27871590-27871672,exon:27875172-27875273,exon:27881834-27881981	Cont1,Cont2,Cont3,PRL2	2,2,4,2	TP53BP2
novel_circ_0005597	chr16	-	386	exon:2792930-2793315	Cont1,Cont3,PRL1,PRL2,PRL3	7,25,6,10,21	DSTYK
novel_circ_0005604	chr16	-	337	exon:28170482-28170700,exon:28183315-28183432	Cont1,Cont2,Cont3,PRL2,PRL3	8,13,5,2,6	NVL
novel_circ_0005606	chr16	-	364	exon:28195484-28195583,exon:28195666-28195718,exon:28196045-28196181,exon:28198222-28198295	Cont1,Cont3,PRL1,PRL2,PRL3	2,4,3,4,10	NVL
novel_circ_0005613	chr16	-	360	exon:29303567-29303760,exon:29312681-29312846	Cont1,Cont2,Cont3,PRL1,PRL2,PRL3	11,3,11,3,14,8	ENAH
novel_circ_0005616	chr16	-	316	exon:29758158-29758473	Cont1,Cont2,Cont3,PRL1,PRL2,PRL3	5,11,9,3,4,4	SDE2
novel_circ_0005617	chr16	-	115	exon:29764927-29765041	Cont1,Cont2,Cont3,PRL1,PRL2,PRL3	4,3,4,2,5,6	SDE2
novel_circ_0005629	chr16	-	448	exon:30834185-30834351,exon:30837444-30837523,exon:30840226-30840426	Cont1,Cont2,Cont3,PRL1,PRL2,PRL3	7,11,12,10,7,19	CDC42BPA
novel_circ_0005641	chr16	+	435	exon:31184006-31184259,exon:31187522-31187702	Cont1,Cont2,Cont3,PRL1,PRL2,PRL3	8,14,13,8,13,16	AHCTF1
novel_circ_0005642	chr16	+	359	exon:31193270-31193477,exon:31198155-31198305	Cont1,Cont2,PRL1,PRL2,PRL3	3,3,5,2,5	AHCTF1
novel_circ_0005652	chr16	+	367	exon:31759356-31759419,exon:31781745-31781852,exon:31783383-31783440,exon:31785162-31785298	Cont1,Cont2,Cont3,PRL1,PRL2,PRL3	3,11,7,6,9,4	SMYD3
novel_circ_0005653	chr16	+	303	exon:31781745-31781852,exon:31783383-31783440,exon:31785162-31785298	Cont1,Cont2,PRL1,PRL2,PRL3	21,37,21,27,49	SMYD3
novel_circ_0005656	chr16	-	387	exon:3209033-3209203,exon:3213327-3213542	Cont1,Cont2,Cont3,PRL1,PRL2,PRL3	11,14,8,6,18,13	ELK4
novel_circ_0005657	chr16	-	333	exon:3210549-3210665,exon:3213327-3213542	Cont1,Cont2,PRL1,PRL2,PRL3	19,16,17,24,19	ELK4
novel_circ_0005659	chr16	+	263	exon:32223391-32223478,exon:32227776-32227950	Cont1,Cont2,Cont3,PRL3	4,3,4,3	SMYD3
novel_circ_0005663	chr16	+	295	intergenic_region:33177293-33177386,intergenic_region:33179300-33179399,intergenic_region:33180025-33180125	Cont1,Cont2,Cont3,PRL1,PRL2,PRL3	4,8,5,7,3,12	--
novel_circ_0005665	chr16	-	215	exon:33299084-33299225,exon:33303504-33303576	Cont2,PRL1,PRL2,PRL3	2,4,4,4	PPPDE1
novel_circ_0005678	chr16	+	388	exon:34260887-34261012,exon:34273578-34273694,exon:34298318-34298462	Cont1,Cont2,Cont3,PRL1,PRL2,PRL3	57,95,79,67,81,125	AKT3
novel_circ_0005679	chr16	+	403	exon:34260887-34261012,exon:34298318-34298462,exon:34312890-34313021	Cont1,Cont2,Cont3,PRL1,PRL2,PRL3	9,6,5,13,14,8	AKT3
novel_circ_0005680	chr16	+	261	exon:34260887-34261012,exon:34320991-34321056,exon:34321514-34321582	Cont1,Cont2,Cont3,PRL1,PRL2,PRL3	13,26,11,10,20,6	AKT3
novel_circ_0005686	chr16	+	267	exon:34312890-34313021,exon:34320991-34321056,exon:34321514-34321582	Cont1,Cont2,PRL1,PRL2,PRL3	6,13,10,3,2	AKT3
novel_circ_0005688	chr16	+	252	exon:34345929-34346051,exon:34353166-34353294	Cont1,Cont2,Cont3,PRL1,PRL2,PRL3	6,9,5,6,4,9	AKT3
novel_circ_0005689	chr16	+	338	exon:34345929-34346051,exon:34363704-34363918	Cont1,Cont3,PRL1,PRL2,PRL3	6,14,2,12,12	AKT3
novel_circ_0005690	chr16	+	555	exon:34345929-34346051,exon:34353166-34353294,exon:34363704-34363918,exon:34371076-34371163	Cont1,Cont2,Cont3,PRL1,PRL2,PRL3	17,25,28,22,17,37	AKT3
novel_circ_0005699	chr16	-	395	exon:34607473-34607661,exon:34610641-34610705,exon:34619778-34619918	Cont1,Cont2,Cont3,PRL1,PRL2,PRL3	4,6,9,9,10,5	SDCCAG8
novel_circ_0005701	chr16	+	530	intergenic_region:34693338-34693483,intergenic_region:34694416-34694527,intergenic_region:34701448-34701519,intergenic_region:34702459-34702568,intergenic_region:34702930-34703019	Cont1,Cont2,Cont3,PRL1,PRL2,PRL3	20,17,14,15,13,19	--
novel_circ_0005708	chr16	+	450	exon:36066121-36066255,exon:36069490-36069600,exon:36080976-36081179	Cont1,Cont2,Cont3,PRL1,PRL2,PRL3	11,9,9,3,12,8	FH
novel_circ_0005710	chr16	+	315	exon:36069490-36069600,exon:36080976-36081179	Cont1,PRL1,PRL2,PRL3	2,6,2,8	FH
novel_circ_0005720	chr16	-	217	exon:37768151-37768259,exon:37794688-37794795	Cont1,Cont2,Cont3,PRL1,PRL2,PRL3	4,6,3,3,9,3	NME7
novel_circ_0005722	chr16	-	370	exon:37773689-37773896,exon:37775402-37775452,exon:37779419-37779529	Cont1,Cont2,Cont3,PRL1,PRL2,PRL3	11,10,16,11,18,25	NME7
novel_circ_0005723	chr16	-	275	exon:37793220-37793386,exon:37794688-37794795	Cont1,Cont2,Cont3,PRL1,PRL2,PRL3	22,21,14,24,12,8	NME7
novel_circ_0005733	chr16	-	494	exon:38409896-38409994,exon:38414063-38414188,exon:38458149-38458327,exon:38463275-38463364	Cont1,Cont2,Cont3,PRL1,PRL2,PRL3	58,88,110,63,95,114	KIFAP3
novel_circ_0005740	chr16	-	263	exon:38450975-38451137,exon:38466617-38466716	Cont1,Cont2,PRL1,PRL2,PRL3	9,8,5,7,19	KIFAP3
novel_circ_0005747	chr16	+	358	exon:39076038-39076213,exon:39081244-39081425	Cont1,Cont2,Cont3,PRL1,PRL2,PRL3	6,13,13,6,9,17	PRRX1
novel_circ_0005748	chr16	+	430	intron:39076038-39076213,intron:39081244-39081425,intron:39085172-39085243	Cont1,Cont2,Cont3,PRL1,PRL2,PRL3	9,23,27,10,15,18	PRRX1
novel_circ_0005753	chr16	+	441	exon:39910034-39910222,exon:39910363-39910614	Cont1,Cont2,Cont3,PRL2,PRL3	7,10,2,9,6	PRRC2C
novel_circ_0005754	chr16	+	204	exon:39922100-39922303	Cont2,Cont3,PRL1,PRL2,PRL3	2,9,2,8,5	PRRC2C
novel_circ_0005756	chr16	+	345	exon:4032865-4033080,exon:4033638-4033766	Cont1,Cont2,Cont3,PRL1,PRL2,PRL3	8,8,14,4,2,3	SRGAP2
novel_circ_0005757	chr16	+	198	exon:4046145-4046342	Cont2,Cont3,PRL1,PRL2,PRL3	6,2,6,5,10	SRGAP2
novel_circ_0005763	chr16	+	175	exon:40907544-40907652,exon:40936822-40936887	Cont1,Cont2,Cont3,PRL1	6,3,3,4	SUCO
novel_circ_0005765	chr16	+	400	exon:40916637-40916774,exon:40917006-40917159,exon:40929734-40929841	Cont1,Cont2,Cont3,PRL1	8,8,7,5	SUCO
novel_circ_0005768	chr16	+	282	exon:40923004-40923071,exon:40929734-40929841,exon:40932154-40932259	Cont1,Cont2,Cont3,PRL1,PRL3	2,2,3,3,2	SUCO
novel_circ_0005774	chr16	+	440	exon:40956826-40956913,exon:40959601-40959705,exon:40961593-40961747,exon:40962194-40962285	Cont1,Cont2,Cont3,PRL1,PRL2,PRL3	15,19,11,12,7,14	SUCO
novel_circ_0005776	chr16	+	247	exon:40961593-40961747,exon:40962194-40962285	Cont1,Cont2,Cont3,PRL2	2,8,3,2	SUCO
novel_circ_0005782	chr16	-	329	exon:42138028-42138223,exon:42141194-42141326	Cont1,Cont2,Cont3,PRL1,PRL2,PRL3	22,20,49,16,20,54	VPS13D
novel_circ_0005784	chr16	-	303	exon:42179214-42179381,exon:42180550-42180684	Cont1,Cont2,Cont3,PRL1,PRL2,PRL3	25,19,31,10,37,18	VPS13D
novel_circ_0005794	chr16	-	260	exon:42732861-42732993,exon:42733839-42733897,exon:42735177-42735244	Cont1,Cont2,Cont3,PRL1,PRL2,PRL3	13,29,31,35,29,58	CLCN6
novel_circ_0005795	chr16	-	301	exon:42736434-42736560,exon:42737582-42737688,exon:42739731-42739797	Cont1,Cont2,Cont3,PRL1,PRL2,PRL3	17,16,30,12,26,51	CLCN6
novel_circ_0005802	chr16	-	366	exon:43854580-43854677,exon:43855841-43855943,exon:43858233-43858311,exon:43859032-43859117	Cont1,Cont2,Cont3,PRL1,PRL2,PRL3	3,9,15,2,7,19	PEX14
novel_circ_0005805	chr16	-	342	intron:43877474-43877602,intron:43879004-43879216	Cont3,PRL1,PRL2,PRL3	8,4,4,13	PEX14
novel_circ_0005808	chr16	-	325	exon:44047750-44047939,exon:44049747-44049881	Cont2,Cont3,PRL1,PRL2,PRL3	7,13,7,3,5	PGD
novel_circ_0005809	chr16	-	218	exon:44084693-44084764,exon:44086275-44086420	Cont1,Cont2,Cont3,PRL1,PRL3	4,2,7,6,3	KIF1B
novel_circ_0005816	chr16	-	291	exon:44183907-44184018,exon:44184593-44184771	Cont1,Cont2,PRL1,PRL2,PRL3	2,4,4,2,6	KIF1B
novel_circ_0005820	chr16	-	453	exon:44322285-44322513,exon:44325997-44326084,exon:44332855-44332990	Cont1,Cont2,Cont3,PRL1,PRL2,PRL3	9,18,10,10,22,11	UBE4B
novel_circ_0005827	chr16	+	469	intergenic_region:45621313-45621781	Cont1,Cont2,Cont3,PRL1,PRL2,PRL3	24,47,6,22,34,23	--
novel_circ_0005833	chr16	+	434	exon:45662706-45662831,exon:45709894-45709999,exon:45711414-45711510,exon:45725081-45725185	Cont1,Cont2,Cont3,PRL1,PRL2,PRL3	19,34,30,22,23,30	RERE
novel_circ_0005836	chr16	+	285	intron:45708891-45708972,intron:45709894-45709999,intron:45711414-45711510	Cont1,Cont2,Cont3,PRL1,PRL3	3,6,3,3,3	RERE
novel_circ_0005837	chr16	+	481	intron:45708891-45709063,intron:45709894-45709999,intron:45711414-45711510,intron:45725081-45725185	Cont1,Cont2,Cont3,PRL1,PRL2,PRL3	18,28,40,26,28,23	RERE
novel_circ_0005839	chr16	+	308	exon:45709894-45709999,exon:45711414-45711510,exon:45725081-45725185	Cont1,Cont2,Cont3,PRL1,PRL2,PRL3	143,167,125,137,196,138	RERE
novel_circ_0005840	chr16	+	582	exon:45709894-45709999,exon:45711414-45711510,exon:45725081-45725185,exon:45755800-45755848,exon:45761734-45761858,exon:45762942-45763041	Cont1,Cont2,Cont3,PRL1,PRL2,PRL3	8,12,19,9,8,29	RERE
novel_circ_0005842	chr16	+	379	exon:45725081-45725185,exon:45755800-45755848,exon:45761734-45761858,exon:45762942-45763041	Cont1,Cont2,Cont3,PRL1,PRL2,PRL3	6,7,3,7,7,16	RERE
novel_circ_0005844	chr16	+	274	exon:45755800-45755848,exon:45761734-45761858,exon:45762942-45763041	Cont1,Cont2,Cont3,PRL1,PRL2,PRL3	19,19,13,13,16,33	RERE
novel_circ_0005850	chr16	-	332	intergenic_region:46418782-46418887,intergenic_region:46425268-46425336,intergenic_region:46426570-46426726	Cont2,Cont3,PRL1,PRL2,PRL3	4,15,5,4,9	--
novel_circ_0005851	chr16	-	263	intergenic_region:46418782-46418887,intergenic_region:46426570-46426726	Cont1,Cont2,Cont3,PRL3	3,7,4,3	--
novel_circ_0005852	chr16	-	329	intergenic_region:46417093-46417158,intergenic_region:46418782-46418887,intergenic_region:46426570-46426726	Cont3,PRL1,PRL2,PRL3	8,6,5,18	--
novel_circ_0005857	chr16	-	189	intergenic_region:47422343-47422461,intergenic_region:47427284-47427353	Cont3,PRL1,PRL2,PRL3	2,3,3,2	--
novel_circ_0005859	chr16	+	130	exon:47577666-47577795	Cont1,Cont2,Cont3,PRL1,PRL2,PRL3	6,8,9,10,7,6	DNAJC11
novel_circ_0005865	chr16	+	294	exon:47890029-47890120,exon:47894622-47894736,exon:47901295-47901381	Cont2,Cont3,PRL1,PRL2,PRL3	12,8,11,5,14	ACOT7
novel_circ_0005866	chr16	+	207	exon:47890029-47890120,exon:47894622-47894736	Cont1,Cont2,Cont3,PRL1	3,2,7,2	ACOT7
novel_circ_0005869	chr16	+	394	exon:48201803-48201975,exon:48203055-48203119,exon:48206999-48207154	Cont2,PRL1,PRL2,PRL3	14,3,6,7	NPHP4
novel_circ_0005872	chr16	+	446	exon:48218095-48218231,exon:48221192-48221373,exon:48222056-48222182	Cont1,Cont2,Cont3,PRL3	2,7,4,2	NPHP4
novel_circ_0005873	chr16	+	322	exon:48233546-48233728,exon:48247098-48247236	Cont1,Cont2,Cont3,PRL1,PRL2,PRL3	23,26,19,12,22,14	NPHP4
novel_circ_0005876	chr16	+	296	intron:48298777-48298988,intron:48303977-48304060	Cont2,PRL1,PRL2,PRL3	3,4,2,3	NPHP4
novel_circ_0005880	chr16	+	351	exon:49581179-49581240,exon:49581461-49581547,exon:49582243-49582444	Cont1,Cont2,Cont3,PRL2,PRL3	6,2,7,8,15	IPO9
novel_circ_0005887	chr16	-	467	exon:51766989-51767219,exon:51768849-51768964,exon:51769043-51769162	Cont1,Cont2,Cont3,PRL1,PRL2,PRL3	7,9,15,8,4,7	SKI
novel_circ_0005892	chr16	+	249	exon:52162187-52162289,exon:52166189-52166227,exon:52167762-52167868	Cont1,Cont2,Cont3,PRL1,PRL2,PRL3	21,27,16,16,25,22	GNB1
novel_circ_0005893	chr16	+	412	exon:52162187-52162289,exon:52166189-52166227,exon:52167762-52167868,exon:52172856-52173018	Cont1,Cont2,Cont3,PRL1,PRL2,PRL3	9,11,25,12,13,14	GNB1
novel_circ_0005898	chr16	+	313	exon:52228022-52228261,exon:52231792-52231864	Cont1,Cont2,Cont3,PRL2,PRL3	4,5,8,9,7	SLC35E2B
novel_circ_0005903	chr16	-	376	exon:52899685-52899785,exon:52901647-52901760,exon:52912050-52912210	Cont1,Cont2,Cont3,PRL2,PRL3	2,11,2,10,4	SPEN
novel_circ_0005905	chr16	-	266	exon:52901647-52901760,exon:52905729-52905880	Cont2,Cont3,PRL1,PRL2,PRL3	6,8,2,6,8	SPEN
novel_circ_0005910	chr16	-	321	exon:52948897-52949217	Cont1,Cont2,Cont3,PRL1,PRL2	7,2,3,4,7	SPEN
novel_circ_0005913	chr16	-	130	exon:53159697-53159826	Cont2,Cont3,PRL1,PRL2,PRL3	7,5,2,10,5	DDI2
novel_circ_0005923	chr16	-	502	exon:55132869-55132995,exon:55142914-55143066,exon:55152735-55152838,exon:55154427-55154544	Cont1,Cont2,Cont3,PRL1,PRL2,PRL3	7,12,12,7,8,4	PRDM2
novel_circ_0005924	chr16	-	472	intergenic_region:55132869-55132995,intergenic_region:55142914-55143066,intergenic_region:55154427-55154544,intergenic_region:55172008-55172081	Cont1,Cont2,Cont3,PRL1,PRL2	8,8,10,4,4	--
novel_circ_0005925	chr16	-	375	exon:55142914-55143066,exon:55152735-55152838,exon:55154427-55154544	Cont1,Cont2,Cont3,PRL1,PRL2,PRL3	12,16,17,15,11,13	PRDM2
novel_circ_0005926	chr16	-	227	intergenic_region:55142914-55143066,intergenic_region:55172008-55172081	Cont2,Cont3,PRL1,PRL2,PRL3	9,7,4,6,4	--
novel_circ_0005929	chr16	-	322	exon:55264221-55264383,exon:55266119-55266277	Cont1,Cont2,Cont3,PRL1,PRL2,PRL3	4,12,12,3,8,6	KDM5B
novel_circ_0005931	chr16	-	279	exon:55268218-55268337,exon:55268790-55268948	Cont2,Cont3,PRL1,PRL2,PRL3	3,3,8,5,2	KDM5B
novel_circ_0005934	chr16	-	372	exon:55279360-55279530,exon:55280287-55280409,exon:55282206-55282283	Cont1,Cont2,Cont3,PRL1,PRL2,PRL3	14,48,30,21,24,30	KDM5B
novel_circ_0005935	chr16	-	288	exon:55417217-55417385,exon:55419011-55419129	Cont1,Cont2,Cont3,PRL1,PRL2,PRL3	7,2,2,3,2,6	BOVAGGRUS
novel_circ_0005957	chr16	-	337	intergenic_region:57070310-57070476,intergenic_region:57073899-57074001,intergenic_region:57079302-57079368	Cont1,Cont2,Cont3,PRL1,PRL2,PRL3	15,16,18,3,13,35	--
novel_circ_0005963	chr16	+	270	intergenic_region:57422847-57422972,intergenic_region:57425286-57425429	Cont1,Cont2,Cont3,PRL1,PRL2,PRL3	6,2,9,4,17,15	--
novel_circ_0005967	chr16	-	292	exon:58600721-58600967,exon:58603112-58603156	Cont1,Cont2,Cont3,PRL1,PRL2,PRL3	2,3,3,4,4,13	RFWD2
novel_circ_0005969	chr16	-	404	exon:58646258-58646418,exon:58648676-58648800,exon:58651327-58651444	Cont1,Cont2,Cont3,PRL1,PRL2,PRL3	3,7,11,4,6,13	RFWD2
novel_circ_0005975	chr16	-	335	exon:58681833-58681914,exon:58682664-58682772,exon:58685062-58685205	Cont1,Cont2,Cont3,PRL1,PRL2,PRL3	19,3,11,13,10,11	RFWD2
novel_circ_0005978	chr16	-	251	exon:58714416-58714551,exon:58733385-58733499	Cont1,Cont2,Cont3,PRL1,PRL2	9,5,3,7,2	RFWD2
novel_circ_0005979	chr16	-	309	exon:58714416-58714551,exon:58733385-58733499,exon:58747668-58747725	Cont1,Cont2,Cont3,PRL1,PRL2,PRL3	18,40,17,21,26,20	RFWD2
novel_circ_0005980	chr16	-	446	exon:58714416-58714551,exon:58733385-58733499,exon:58747668-58747725,exon:58764073-58764149,exon:58767473-58767532	Cont1,Cont2,Cont3,PRL1,PRL2,PRL3	10,12,11,7,7,10	RFWD2
novel_circ_0005981	chr16	-	611	exon:58714416-58714551,exon:58733385-58733499,exon:58747668-58747725,exon:58764073-58764149,exon:58767473-58767532,exon:58772846-58772941,exon:58777624-58777692	Cont1,Cont2,Cont3,PRL1,PRL2,PRL3	12,8,13,7,7,11	RFWD2
novel_circ_0005987	chr16	-	403	exon:58764073-58764149,exon:58767473-58767532,exon:58777624-58777692,exon:58794470-58794589,exon:58795242-58795318	Cont1,Cont2,Cont3,PRL1,PRL2,PRL3	10,18,24,9,19,17	RFWD2
novel_circ_0005996	chr16	-	295	exon:58794470-58794589,exon:58795242-58795318,exon:58802311-58802408	Cont1,Cont2,Cont3,PRL2,PRL3	4,7,8,6,7	RFWD2
novel_circ_0005997	chr16	-	355	exon:58794470-58794589,exon:58795242-58795318,exon:58802311-58802408,exon:58812265-58812324	Cont1,Cont2,Cont3,PRL1,PRL2,PRL3	32,57,58,30,24,34	RFWD2
novel_circ_0006000	chr16	-	411	exon:60851233-60851461,exon:60853455-60853636	Cont1,Cont2,Cont3,PRL1,PRL2,PRL3	50,51,74,36,50,104	--
novel_circ_0006001	chr16	-	311	exon:60851233-60851461,exon:60858282-60858363	Cont1,Cont2,Cont3,PRL1,PRL2,PRL3	5,12,5,3,2,4	--
novel_circ_0006006	chr16	+	255	intergenic_region:61120997-61121124,intergenic_region:61133342-61133468	Cont1,Cont2,Cont3,PRL1,PRL2,PRL3	2,9,9,8,3,9	--
novel_circ_0006009	chr16	+	301	exon:61601564-61601708,exon:61607130-61607234,exon:61608505-61608555	Cont1,Cont2,Cont3,PRL1,PRL2,PRL3	35,32,15,28,20,11	RALGPS2
novel_circ_0006011	chr16	+	178	exon:61608505-61608555,exon:61646353-61646479	Cont1,Cont2,Cont3,PRL2,PRL3	2,6,6,3,5	RALGPS2
novel_circ_0006017	chr16	+	438	exon:61700773-61700827,exon:61704317-61704394,exon:61705941-61706046,exon:61706581-61706673,exon:61712841-61712946	Cont1,Cont2,Cont3,PRL1,PRL2,PRL3	4,16,6,12,9,9	RALGPS2
novel_circ_0006019	chr16	+	197	exon:61829775-61829861,exon:61833605-61833714	Cont1,Cont2,Cont3,PRL1,PRL2,PRL3	10,2,6,3,4,9	FAM20B
novel_circ_0006022	chr16	+	424	exon:61846660-61846831,exon:61847046-61847237,exon:61849287-61849346	Cont1,Cont2,Cont3,PRL1,PRL2,PRL3	7,17,19,10,20,38	FAM20B
novel_circ_0006024	chr16	+	389	intron:62079919-62080178,intron:62080540-62080668	Cont1,Cont2,Cont3,PRL1,PRL2,PRL3	10,8,9,4,6,8	SOAT1
novel_circ_0006030	chr16	+	245	intergenic_region:62641877-62641962,intergenic_region:62642988-62643031,intergenic_region:62646399-62646513	Cont1,Cont2,Cont3,PRL1,PRL2,PRL3	13,18,13,7,7,2	--
novel_circ_0006035	chr16	+	252	exon:62695094-62695204,exon:62695665-62695805	Cont1,Cont2,Cont3,PRL1,PRL2,PRL3	4,3,4,4,6,7	CEP350
novel_circ_0006044	chr16	+	386	exon:63456973-63457163,exon:63464315-63464509	Cont1,Cont2,PRL1,PRL2,PRL3	2,6,5,2,6	XPR1
novel_circ_0006047	chr16	-	391	exon:63587413-63587507,exon:63591661-63591767,exon:63592991-63593116,exon:63596249-63596311	Cont1,Cont2,Cont3,PRL1,PRL3	14,7,19,7,9	STX6
novel_circ_0006049	chr16	-	296	exon:63591661-63591767,exon:63592991-63593116,exon:63596249-63596311	Cont2,Cont3,PRL1,PRL2,PRL3	5,5,3,5,14	STX6
novel_circ_0006056	chr16	+	305	exon:65619856-65620160	Cont1,Cont2,PRL1,PRL2,PRL3	3,5,4,5,4	LAMC1
novel_circ_0006060	chr16	+	411	exon:65636028-65636249,exon:65636371-65636559	Cont1,Cont2,Cont3,PRL1,PRL2,PRL3	14,12,14,6,7,11	LAMC1
novel_circ_0006070	chr16	+	302	intron:66605091-66605250,intron:66608992-66609133	Cont2,Cont3,PRL1,PRL2,PRL3	2,8,5,6,16	TSEN15
novel_circ_0006078	chr16	-	381	exon:67325865-67325972,exon:67328108-67328218,exon:67329792-67329953	Cont1,Cont2,Cont3,PRL1,PRL3	4,3,13,2,6	FAM129A
novel_circ_0006080	chr16	-	384	exon:67339776-67339938,exon:67340251-67340355,exon:67346825-67346940	Cont1,Cont2,Cont3,PRL1,PRL2,PRL3	3,3,6,3,5,16	FAM129A
novel_circ_0006081	chr16	-	283	exon:67402925-67403092,exon:67407275-67407389	Cont1,Cont2,Cont3,PRL1,PRL2,PRL3	11,10,12,6,11,17	FAM129A
novel_circ_0006082	chr16	-	415	exon:67402925-67403092,exon:67407275-67407389,exon:67418126-67418257	Cont1,Cont2,Cont3,PRL1,PRL2,PRL3	9,13,20,6,8,24	FAM129A
novel_circ_0006083	chr16	-	546	exon:67402925-67403092,exon:67407275-67407389,exon:67418126-67418257,exon:67422041-67422171	Cont1,Cont2,Cont3,PRL1,PRL2,PRL3	13,11,19,11,7,12	FAM129A
novel_circ_0006086	chr16	-	263	exon:67418126-67418257,exon:67422041-67422171	Cont1,Cont2,Cont3,PRL1,PRL2,PRL3	2,6,2,5,4,7	FAM129A
novel_circ_0006095	chr16	+	146	exon:67696456-67696601	Cont1,Cont2,Cont3,PRL1,PRL2,PRL3	2,7,2,4,2,3	C16H1ORF26
novel_circ_0006104	chr16	+	165	exon:68966030-68966125,exon:68966968-68967036	Cont2,Cont3,PRL1,PRL2,PRL3	4,7,4,12,2	C1orf27
novel_circ_0006106	chr16	+	285	exon:68962587-68962693,exon:68963701-68963737,exon:68964513-68964653	Cont2,Cont3,PRL1,PRL2,PRL3	7,8,6,9,8	C1orf27
novel_circ_0006111	chr16	-	340	exon:70479219-70479344,exon:70489751-70489842,exon:70490265-70490386	Cont2,PRL1,PRL2,PRL3	10,4,6,9	CENPF
novel_circ_0006114	chr16	-	495	exon:70486189-70486391,exon:70487490-70487781	Cont1,Cont2,Cont3,PRL1,PRL3	9,9,29,11,29	CENPF
novel_circ_0006115	chr16	-	122	exon:70490265-70490386	Cont1,Cont2,Cont3,PRL1,PRL2	6,16,11,7,3	CENPF
novel_circ_0006117	chr16	+	310	intergenic_region:70619042-70619351	PRL1,PRL2,PRL3	3,3,5	--
novel_circ_0006119	chr16	+	480	intergenic_region:70619042-70619351,intergenic_region:70630828-70630997	Cont1,Cont2,Cont3,PRL1,PRL2,PRL3	8,14,10,13,10,12	--
novel_circ_0006120	chr16	+	299	intron:70622626-70622754,intron:70630828-70630997	Cont1,Cont2,PRL1,PRL2,PRL3	3,2,4,3,3	PTPN14
novel_circ_0006123	chr16	+	348	exon:70732988-70733206,exon:70737291-70737419	Cont1,Cont2,Cont3,PRL1,PRL2,PRL3	4,9,10,5,5,14	PTPN14
novel_circ_0006127	chr16	-	111	exon:70767727-70767837	Cont1,Cont2,Cont3,PRL1,PRL2,PRL3	3,7,3,2,4,4	SMYD2
novel_circ_0006134	chr16	-	274	exon:72288574-72288706,exon:72289913-72289960,exon:72315863-72315955	Cont1,Cont2,PRL1,PRL2,PRL3	7,11,5,8,5	RPS6KC1
novel_circ_0006138	chr16	-	94	exon:72382897-72382990	Cont1,Cont3,PRL1,PRL2,PRL3	5,6,2,7,9	RPS6KC1
novel_circ_0006140	chr16	-	237	exon:72395749-72395864,exon:72423078-72423198	Cont1,Cont2,Cont3,PRL1,PRL2,PRL3	2,17,12,8,14,12	RPS6KC1
novel_circ_0006143	chr16	-	331	exon:72382897-72382990,exon:72395749-72395864,exon:72423078-72423198	Cont1,Cont2,Cont3,PRL1,PRL2,PRL3	8,22,24,4,9,23	RPS6KC1
novel_circ_0006148	chr16	+	222	exon:72485632-72485689,exon:72487580-72487743	Cont1,Cont2,Cont3,PRL1,PRL2,PRL3	39,36,54,10,26,26	ANGEL2
novel_circ_0006154	chr16	-	299	exon:73110419-73110520,exon:73118882-73119078	Cont1,Cont2,Cont3,PRL1,PRL2,PRL3	11,24,14,21,15,21	PPP2R5A
novel_circ_0006159	chr16	+	415	exon:73381427-73381556,exon:73382709-73382855,exon:73384186-73384323	Cont1,Cont2,Cont3,PRL2	2,2,5,5	INTS7
novel_circ_0006162	chr16	+	508	exon:73384186-73384323,exon:73391570-73391616,exon:73395907-73396106,exon:73396706-73396828	Cont1,Cont2,Cont3,PRL1,PRL2,PRL3	35,26,41,27,32,44	INTS7
novel_circ_0006163	chr16	+	561	intron:73384186-73384323,intron:73391570-73391616,intron:73395907-73396106,intron:73396706-73396828,intron:73406648-73406700	Cont2,Cont3,PRL1,PRL2,PRL3	7,8,5,6,12	INTS7
novel_circ_0006166	chr16	+	370	exon:73391570-73391616,exon:73395907-73396106,exon:73396706-73396828	Cont1,Cont2,Cont3,PRL1,PRL2,PRL3	36,43,33,23,24,43	INTS7
novel_circ_0006167	chr16	+	341	exon:73391570-73391616,exon:73396706-73396828,exon:73406648-73406700,exon:73409938-73410055	Cont1,Cont2,Cont3,PRL1,PRL2,PRL3	4,25,18,15,14,21	INTS7
novel_circ_0006172	chr16	+	440	exon:73395907-73396106,exon:73419729-73419968	Cont1,Cont2,Cont3,PRL3	9,8,6,7	INTS7
novel_circ_0006173	chr16	+	53	intron:73406648-73406700	Cont1,Cont2,Cont3,PRL1,PRL2,PRL3	4,6,8,8,3,2	INTS7
novel_circ_0006175	chr16	+	325	exon:73409938-73410055,exon:73422824-73423030	Cont2,Cont3,PRL1,PRL2,PRL3	6,4,3,8,9	INTS7
novel_circ_0006177	chr16	+	138	exon:73421842-73421979	Cont1,Cont2,Cont3,PRL1,PRL2,PRL3	21,10,3,3,9,21	INTS7
novel_circ_0006178	chr16	+	69	exon:73433903-73433971	Cont1,Cont2,Cont3,PRL1,PRL2,PRL3	18,25,13,21,15,21	INTS7
novel_circ_0006182	chr16	+	370	exon:73577365-73577460,exon:73580194-73580467	Cont1,Cont2,Cont3,PRL1,PRL2,PRL3	7,9,10,7,11,11	LPGAT1
novel_circ_0006183	chr16	+	497	exon:73577365-73577460,exon:73580194-73580467,exon:73583776-73583902	Cont1,Cont2,Cont3,PRL1,PRL2,PRL3	22,30,15,5,16,29	LPGAT1
novel_circ_0006190	chr16	-	482	exon:73995061-73995113,exon:73997145-73997495,exon:73997699-73997776	Cont1,Cont2,Cont3,PRL1,PRL2,PRL3	10,8,21,7,13,21	RCOR3
novel_circ_0006195	chr16	-	244	intergenic_region:74604873-74604971,intergenic_region:74613314-74613458	Cont1,Cont2,Cont3,PRL1,PRL2	4,4,2,5,5	--
novel_circ_0006196	chr16	-	202	intergenic_region:74650473-74650674	Cont1,Cont2,Cont3,PRL1,PRL2,PRL3	9,22,4,6,14,9	--
novel_circ_0006204	chr16	-	446	exon:75368890-75369060,exon:75371048-75371282,exon:75371999-75372038	Cont1,Cont2,Cont3,PRL1,PRL2,PRL3	8,21,17,11,8,15	DIEXF
novel_circ_0006206	chr16	-	412	exon:75506607-75506792,exon:75506917-75507028,exon:75508626-75508739	Cont1,Cont2,Cont3,PRL2,PRL3	3,12,6,6,5	HSD11B1
novel_circ_0006213	chr16	+	246	intergenic_region:77460338-77460407,intergenic_region:77463209-77463384	Cont1,Cont2,Cont3,PRL2	6,2,3,2	--
novel_circ_0006221	chr16	-	461	exon:77968859-77968926,exon:77969203-77969448,exon:77971435-77971581	Cont1,Cont2,Cont3,PRL1,PRL2,PRL3	18,30,24,20,25,19	ASPM
novel_circ_0006223	chr16	-	291	exon:77971435-77971581,exon:77980255-77980398	Cont1,Cont2,Cont3,PRL2	3,5,3,5	ASPM
novel_circ_0006228	chr16	-	275	exon:78436496-78436603,exon:78437449-78437505,exon:78439112-78439180,exon:78439935-78439975	Cont1,Cont2,Cont3,PRL1,PRL2,PRL3	37,45,36,24,34,52	DENND1B
novel_circ_0006229	chr16	-	366	exon:78436496-78436603,exon:78437449-78437505,exon:78439112-78439180,exon:78439935-78439975,exon:78448106-78448196	Cont1,Cont2,Cont3,PRL1,PRL2,PRL3	8,8,9,4,3,8	DENND1B
novel_circ_0006230	chr16	-	466	intergenic_region:78436496-78436603,intergenic_region:78437449-78437505,intergenic_region:78439112-78439180,intergenic_region:78439935-78439975,intergenic_region:78448106-78448196,intergenic_region:78468846-78468945	Cont1,Cont2,Cont3,PRL1,PRL2,PRL3	11,12,15,9,10,30	--
novel_circ_0006231	chr16	-	401	intergenic_region:78436496-78436603,intergenic_region:78437449-78437505,intergenic_region:78439112-78439180,intergenic_region:78439935-78439975,intergenic_region:78480806-78480931	Cont1,Cont2,Cont3,PRL3	4,4,3,12	--
novel_circ_0006233	chr16	-	376	intergenic_region:78436496-78436603,intergenic_region:78437449-78437505,intergenic_region:78439112-78439180,intergenic_region:78439935-78439975,intergenic_region:78504041-78504141	Cont1,Cont2,Cont3,PRL1,PRL2,PRL3	6,4,15,4,6,8	--
novel_circ_0006243	chr16	-	274	exon:78480806-78480931,exon:78492870-78492971,exon:78497570-78497615	Cont1,Cont2,Cont3,PRL1,PRL2,PRL3	3,15,7,4,18,8	--
novel_circ_0006244	chr16	-	375	exon:78480806-78480931,exon:78492870-78492971,exon:78497570-78497615,exon:78504041-78504141	Cont1,Cont2,Cont3,PRL1,PRL2,PRL3	11,21,17,13,17,21	--
novel_circ_0006246	chr16	-	249	exon:78492870-78492971,exon:78497570-78497615,exon:78504041-78504141	Cont1,Cont2,Cont3,PRL1,PRL2,PRL3	2,13,4,7,5,3	--
novel_circ_0006248	chr16	-	306	exon:78523368-78523478,exon:78527036-78527089,exon:78528255-78528314,exon:78534139-78534219	Cont1,Cont2,Cont3,PRL1,PRL2,PRL3	7,5,5,2,5,7	--
novel_circ_0006249	chr16	-	376	exon:78523368-78523478,exon:78527036-78527089,exon:78528255-78528314,exon:78534139-78534219,exon:78541791-78541860	Cont2,PRL1,PRL2,PRL3	3,2,2,5	--
novel_circ_0006252	chr16	+	400	intergenic_region:79057345-79057429,intergenic_region:79073225-79073365,intergenic_region:79079852-79079914,intergenic_region:79081352-79081462	Cont1,PRL1,PRL2,PRL3	3,4,4,3	--
novel_circ_0006253	chr16	+	315	exon:79073225-79073365,exon:79079852-79079914,exon:79081352-79081462	Cont1,Cont2,Cont3,PRL1,PRL2,PRL3	6,20,8,21,7,13	NEK7
novel_circ_0006255	chr16	+	391	exon:79079852-79079914,exon:79081352-79081462,exon:79101939-79102047,exon:79102930-79103037	Cont1,Cont2,Cont3,PRL1,PRL2,PRL3	21,19,23,2,9,27	NEK7
novel_circ_0006258	chr16	-	361	intergenic_region:79719494-79719554,intergenic_region:79727543-79727680,intergenic_region:79728264-79728425	Cont1,Cont2,Cont3,PRL1,PRL2,PRL3	5,10,4,4,15,5	--
novel_circ_0006276	chr16	+	137	exon:81322636-81322772	Cont1,Cont2,Cont3,PRL1,PRL2	6,18,10,14,8	CAMSAP2
novel_circ_0006279	chr16	+	480	intergenic_region:81454863-81455024,intergenic_region:81457510-81457743,intergenic_region:81457971-81458054	Cont1,Cont2,Cont3,PRL1,PRL2,PRL3	27,30,7,28,14,20	--
novel_circ_0006284	chr17	-	413	exon:10295155-10295314,exon:10296703-10296808,exon:10308385-10308443,exon:10316693-10316780	Cont1,Cont2,Cont3,PRL1,PRL2	7,16,6,8,6	ARHGAP10
novel_circ_0006285	chr17	-	488	exon:10295155-10295314,exon:10296703-10296808,exon:10308385-10308443,exon:10316693-10316780,exon:10323111-10323185	Cont1,Cont2,Cont3,PRL1,PRL2,PRL3	28,33,21,44,32,26	ARHGAP10
novel_circ_0006296	chr17	+	405	exon:10614917-10615153,exon:10615677-10615844	Cont1,Cont3,PRL1,PRL2,PRL3	6,11,4,8,26	MGC151858
novel_circ_0006301	chr17	+	296	exon:11931257-11931339,exon:11941803-11941939,exon:11950555-11950630	Cont1,Cont2,Cont3,PRL1,PRL2,PRL3	12,22,15,11,8,18	SLC10A7
novel_circ_0006302	chr17	+	213	exon:11941803-11941939,exon:11950555-11950630	Cont1,Cont2,Cont3,PRL1,PRL2,PRL3	9,18,4,6,16,8	SLC10A7
novel_circ_0006306	chr17	+	218	exon:12206097-12206262,exon:12207230-12207281	Cont1,Cont2,Cont3,PRL1,PRL2,PRL3	12,13,9,12,9,13	--
novel_circ_0006307	chr17	+	327	exon:12206097-12206262,exon:12207195-12207281,exon:12218094-12218167	Cont1,Cont2,Cont3,PRL1,PRL2,PRL3	4,13,15,15,5,18	--
novel_circ_0006310	chr17	+	295	exon:12653591-12653830,exon:12656242-12656296	Cont1,Cont2,Cont3,PRL2,PRL3	8,8,2,3,6	ZNF827
novel_circ_0006317	chr17	-	220	intergenic_region:12957705-12957924	Cont2,Cont3,PRL1,PRL2,PRL3	10,5,5,15,7	--
novel_circ_0006322	chr17	+	383	exon:13310112-13310206,exon:13311238-13311338,exon:13311441-13311627	Cont1,Cont2,Cont3,PRL1,PRL2,PRL3	4,9,11,6,6,6	OTUD4
novel_circ_0006327	chr17	-	269	exon:14553435-14553554,exon:14553746-14553894	Cont1,Cont2,Cont3,PRL1,PRL2,PRL3	126,163,133,132,181,180	SMARCA5
novel_circ_0006329	chr17	-	382	exon:14569881-14570060,exon:14570841-14570941,exon:14572636-14572736	Cont1,Cont2,Cont3,PRL1,PRL2,PRL3	11,18,8,6,17,22	SMARCA5
novel_circ_0006331	chr17	+	316	intergenic_region:15085347-15085511,intergenic_region:15087085-15087235	Cont1,Cont2,Cont3,PRL1,PRL2,PRL3	5,3,18,2,7,26	--
novel_circ_0006332	chr17	-	739	intergenic_region:158488-158580,intergenic_region:159587-160129,intergenic_region:160446-160548	Cont1,Cont2,Cont3,PRL1,PRL2,PRL3	29,36,50,23,32,54	--
novel_circ_0006333	chr17	+	406	intergenic_region:17111586-17111836,intergenic_region:17129213-17129284,intergenic_region:17131480-17131562	Cont1,PRL1,PRL2,PRL3	9,2,8,6	--
novel_circ_0006335	chr17	+	248	intergenic_region:17129213-17129284,intergenic_region:17131480-17131655	Cont1,Cont2,Cont3,PRL1,PRL3	5,3,4,3,3	--
novel_circ_0006336	chr17	+	308	intergenic_region:17161419-17161515,intergenic_region:17168409-17168619	Cont1,Cont2,Cont3,PRL2,PRL3	3,4,4,4,8	--
novel_circ_0006337	chr17	+	322	exon:17405245-17405415,exon:17406041-17406191	Cont1,Cont2,Cont3,PRL1,PRL2,PRL3	15,9,18,5,8,29	TBC1D9
novel_circ_0006343	chr17	+	130	exon:18472738-18472867	Cont1,Cont2,Cont3,PRL2,PRL3	4,2,3,3,7	SETD7
novel_circ_0006346	chr17	+	392	exon:18493605-18493806,exon:18498636-18498825	Cont2,Cont3,PRL1,PRL2,PRL3	8,12,6,5,14	SETD7
novel_circ_0006353	chr17	+	327	intergenic_region:18811603-18811690,intergenic_region:18812976-18813214	Cont1,Cont2,Cont3,PRL1,PRL2,PRL3	44,61,40,64,53,54	--
novel_circ_0006354	chr17	+	493	intergenic_region:18811603-18811690,intergenic_region:18812976-18813214,intergenic_region:18832915-18833080	Cont1,Cont2,Cont3,PRL1,PRL2,PRL3	32,19,38,29,10,37	--
novel_circ_0006355	chr17	+	486	intergenic_region:18811603-18811690,intergenic_region:18812976-18813214,intergenic_region:18840069-18840227	Cont1,Cont2,Cont3,PRL1,PRL2,PRL3	8,12,26,6,10,19	--
novel_circ_0006365	chr17	+	322	exon:2896896-2897002,exon:2897286-2897357,exon:2898030-2898172	Cont1,Cont2,Cont3,PRL1,PRL2,PRL3	6,11,7,6,18,10	PLRG1
novel_circ_0006375	chr17	+	270	exon:29251392-29251483,exon:29259379-29259556	Cont1,Cont2,Cont3,PRL1,PRL2,PRL3	12,13,6,6,11,7	SCLT1
novel_circ_0006376	chr17	+	369	exon:29251392-29251483,exon:29259379-29259556,exon:29264106-29264204	Cont1,Cont2,Cont3,PRL1,PRL2,PRL3	23,18,11,8,21,14	SCLT1
novel_circ_0006381	chr17	+	390	exon:29286216-29286408,exon:29294661-29294857	Cont1,Cont2,Cont3,PRL1,PRL2,PRL3	5,7,13,8,11,24	SCLT1
novel_circ_0006387	chr17	-	145	exon:30051041-30051185	Cont1,Cont2,Cont3,PRL1,PRL3	4,8,2,5,6	LARP1B
novel_circ_0006388	chr17	-	264	exon:30051041-30051185,exon:30063705-30063764,exon:30064137-30064195	Cont1,Cont2,Cont3,PRL1,PRL2	6,2,3,3,8	LARP1B
novel_circ_0006389	chr17	-	285	exon:30054876-30055041,exon:30063705-30063764,exon:30064137-30064195	Cont1,Cont2,Cont3,PRL1,PRL2,PRL3	4,5,5,7,6,11	LARP1B
novel_circ_0006391	chr17	-	378	exon:30060207-30060347,exon:30061534-30061711,exon:30064137-30064195	Cont1,Cont2,Cont3,PRL2,PRL3	4,11,5,13,8	LARP1B
novel_circ_0006392	chr17	-	297	exon:30061534-30061711,exon:30063705-30063764,exon:30064137-30064195	Cont1,Cont2,Cont3,PRL1,PRL2,PRL3	97,166,39,87,129,48	LARP1B
novel_circ_0006407	chr17	+	233	intergenic_region:325132-325257,intergenic_region:354680-354786	Cont1,Cont2,Cont3,PRL1,PRL2	4,2,3,2,5	--
novel_circ_0006408	chr17	+	247	intergenic_region:354680-354786,intergenic_region:357746-357885	Cont1,Cont2,Cont3,PRL1,PRL2,PRL3	2,4,5,4,2,6	--
novel_circ_0006409	chr17	+	355	intergenic_region:325132-325257,intergenic_region:354680-354786,intergenic_region:375395-375516	Cont1,Cont2,Cont3,PRL1,PRL2,PRL3	5,5,23,5,7,20	--
novel_circ_0006410	chr17	+	230	intergenic_region:33523141-33523370	Cont1,Cont2,Cont3,PRL1,PRL2,PRL3	41,43,20,26,56,40	--
novel_circ_0006417	chr17	-	121	intron:35041748-35041868	Cont1,Cont2,Cont3,PRL3	3,6,9,8	SPATA5
novel_circ_0006419	chr17	-	417	exon:35042392-35042518,exon:35054944-35055023,exon:35073667-35073876	Cont1,Cont2,Cont3,PRL1,PRL2,PRL3	4,3,8,6,2,10	SPATA5
novel_circ_0006439	chr17	-	379	intergenic_region:36216014-36216172,intergenic_region:36216634-36216853	Cont1,Cont2,Cont3,PRL1,PRL2,PRL3	4,11,29,5,5,34	--
novel_circ_0006444	chr17	-	122	intergenic_region:3990346-3990467	Cont1,Cont2,Cont3,PRL2,PRL3	2,4,6,7,3	--
novel_circ_0006445	chr17	-	308	exon:4001237-4001316,exon:4002205-4002283,exon:4017429-4017577	Cont1,Cont2,Cont3,PRL2	7,3,6,5	KIAA0922
novel_circ_0006448	chr17	-	310	exon:40530330-40530507,exon:40539833-40539964	Cont1,Cont2,Cont3,PRL1,PRL2,PRL3	7,5,6,7,6,23	RAPGEF2
novel_circ_0006460	chr17	-	328	intergenic_region:40606888-40607055,intergenic_region:40608896-40608971,intergenic_region:40644265-40644348	Cont2,Cont3,PRL1,PRL2,PRL3	7,6,5,5,7	--
novel_circ_0006464	chr17	-	375	intergenic_region:40644265-40644348,intergenic_region:40647438-40647528,intergenic_region:40663064-40663120,intergenic_region:40663993-40664064,intergenic_region:40670482-40670552	Cont1,Cont2,Cont3,PRL1,PRL3	4,11,10,4,8	--
novel_circ_0006467	chr17	-	421	exon:4069403-4069513,exon:4070361-4070477,exon:4071478-4071601,exon:4076414-4076482	Cont1,Cont2,Cont3,PRL1,PRL2,PRL3	45,45,39,18,15,24	KIAA0922
novel_circ_0006475	chr17	-	272	exon:4331654-4331821,exon:4332325-4332428	Cont1,Cont2,Cont3,PRL1,PRL2	6,4,4,2,5	TRIM2
novel_circ_0006478	chr17	+	320	intergenic_region:43331235-43331295,intergenic_region:43348504-43348566,intergenic_region:43348703-43348898	Cont1,Cont2,Cont3,PRL1,PRL2,PRL3	17,16,7,25,12,19	--
novel_circ_0006483	chr17	+	341	intergenic_region:45040669-45040781,intergenic_region:45042573-45042800	Cont1,Cont2,Cont3,PRL1,PRL2,PRL3	2,5,5,3,9,5	--
novel_circ_0006484	chr17	+	306	intergenic_region:45040669-45040781,intergenic_region:45043939-45044131	Cont1,Cont2,Cont3,PRL1,PRL2,PRL3	2,3,2,4,8,6	--
novel_circ_0006485	chr17	+	433	intergenic_region:45040669-45040781,intergenic_region:45043939-45044131,intergenic_region:45057882-45058008	Cont1,Cont2,PRL1,PRL2,PRL3	5,6,13,2,13	--
novel_circ_0006487	chr17	+	338	exon:45382957-45383066,exon:45383940-45383999,exon:45384753-45384920	Cont2,PRL1,PRL2,PRL3	3,2,3,3	CHFR
novel_circ_0006494	chr17	-	342	exon:45661345-45661380,exon:45663786-45663890,exon:45680614-45680814	Cont1,Cont2,PRL1,PRL2,PRL3	5,7,8,5,10	FBRSL1
novel_circ_0006496	chr17	-	342	intron:45680614-45680814,intron:45681762-45681902	Cont1,Cont2,Cont3,PRL1,PRL2,PRL3	2,6,8,5,6,16	FBRSL1
novel_circ_0006497	chr17	+	267	exon:458268-458384,exon:459587-459736	Cont1,Cont2,Cont3,PRL1,PRL2,PRL3	6,2,9,6,9,22	KLHL2
novel_circ_0006498	chr17	+	385	exon:458268-458384,exon:459587-459736,exon:465698-465815	Cont2,Cont3,PRL1,PRL2,PRL3	5,21,6,3,10	KLHL2
novel_circ_0006514	chr17	-	211	exon:4796915-4797023,exon:4819163-4819264	Cont1,Cont2,Cont3	3,6,4	ARFIP1
novel_circ_0006517	chr17	-	359	exon:4773875-4774028,exon:4789754-4789849,exon:4796915-4797023	Cont1,Cont2,Cont3,PRL1,PRL2,PRL3	6,9,7,5,4,4	ARFIP1
novel_circ_0006518	chr17	-	369	exon:4773875-4774032,exon:4796915-4797023,exon:4819163-4819264	Cont1,Cont2,Cont3,PRL1,PRL2,PRL3	15,9,20,6,12,11	ARFIP1
novel_circ_0006526	chr17	-	314	intron:4819163-4819264,intron:4839705-4839792,intron:4848578-4848621,intron:4848745-4848824	Cont1,Cont2,Cont3,PRL1,PRL2,PRL3	10,20,23,13,21,13	ARFIP1
novel_circ_0006531	chr17	+	485	exon:49345188-49345483,exon:49349625-49349735,exon:49350157-49350234	Cont1,Cont2,PRL1,PRL2,PRL3	17,27,5,22,39	SLC15A4
novel_circ_0006532	chr17	+	543	exon:49345188-49345483,exon:49350157-49350234,exon:49350915-49351083	Cont2,PRL1,PRL2,PRL3	6,5,7,14	SLC15A4
novel_circ_0006548	chr17	+	419	intergenic_region:5237297-5237346,intergenic_region:5237987-5238116,intergenic_region:5238315-5238553	Cont1,Cont2,Cont3,PRL1,PRL2,PRL3	27,24,56,16,26,71	--
novel_circ_0006556	chr17	+	300	exon:53237720-53237923,exon:53240331-53240426	Cont1,Cont2,Cont3,PRL1,PRL2,PRL3	5,20,17,11,19,5	SCARB1
novel_circ_0006558	chr17	+	487	exon:53237720-53237923,exon:53242805-53242920,exon:53245621-53245787	Cont1,Cont2,Cont3,PRL3	12,15,9,18	SCARB1
novel_circ_0006559	chr17	+	286	exon:53245621-53245787,exon:53252479-53252597	Cont1,Cont2,Cont3,PRL1,PRL2,PRL3	8,6,4,6,5,10	SCARB1
novel_circ_0006560	chr17	+	360	exon:53245621-53245787,exon:53252479-53252597,exon:53258058-53258131	Cont1,Cont2,Cont3,PRL2,PRL3	4,2,6,2,5	SCARB1
novel_circ_0006574	chr17	+	421	exon:53608605-53608777,exon:53609936-53610029,exon:53616919-53616973,exon:53619363-53619461	Cont2,Cont3,PRL1,PRL2,PRL3	5,8,3,4,3	NCOR2
novel_circ_0006582	chr17	-	399	exon:54210716-54210835,exon:54214073-54214163,exon:54214266-54214453	Cont1,Cont3,PRL1,PRL2,PRL3	4,3,4,5,8	ATP6V0A2
novel_circ_0006583	chr17	-	445	exon:54210716-54210835,exon:54214266-54214453,exon:54214821-54214957	Cont1,Cont2,Cont3,PRL1,PRL2,PRL3	18,6,6,22,12,16	ATP6V0A2
novel_circ_0006589	chr17	-	259	exon:54277934-54278069,exon:54278458-54278526,exon:54280437-54280490	Cont1,Cont2,Cont3,PRL3	6,11,3,5	GTF2H3
novel_circ_0006593	chr17	+	341	exon:54374596-54374714,exon:54375378-54375599	Cont1,Cont2,Cont3,PRL1,PRL2,PRL3	24,30,71,34,38,103	RILPL1
novel_circ_0006604	chr17	+	150	exon:54614421-54614468,exon:54617166-54617267	Cont1,Cont2,Cont3,PRL1,PRL2,PRL3	2,4,3,4,7,9	MPHOSPH9
novel_circ_0006605	chr17	-	280	exon:54964379-54964501,exon:54970018-54970174	Cont1,Cont2,Cont3,PRL1,PRL2,PRL3	26,25,18,11,15,42	CCDC62
novel_circ_0006616	chr17	-	315	exon:55161497-55161574,exon:55163924-55164039,exon:55167982-55168102	Cont1,Cont2,Cont3,PRL2	2,2,4,2	KNTC1
novel_circ_0006623	chr17	+	195	exon:55275946-55276140	Cont1,Cont2,Cont3,PRL1,PRL2,PRL3	6,14,2,5,6,9	CLIP1
novel_circ_0006629	chr17	+	430	exon:55377106-55377222,exon:55378280-55378454,exon:55388796-55388933	Cont1,Cont2,Cont3,PRL1,PRL2,PRL3	8,22,17,12,18,25	VPS33A
novel_circ_0006639	chr17	-	482	exon:55786619-55786708,exon:55789813-55789908,exon:55790503-55790562,exon:55793948-55794064,exon:55796034-55796152	Cont3,PRL1,PRL2,PRL3	4,3,6,10	TMEM120B
novel_circ_0006641	chr17	-	392	exon:55789813-55789908,exon:55790503-55790562,exon:55793948-55794064,exon:55796034-55796152	Cont1,Cont2,Cont3,PRL1,PRL2,PRL3	19,16,29,27,16,26	TMEM120B
novel_circ_0006642	chr17	+	290	exon:55923739-55923921,exon:55924116-55924222	Cont1,Cont2,PRL1,PRL2,PRL3	3,5,2,3,5	KDM2B
novel_circ_0006643	chr17	+	154	intergenic_region:56140770-56140817,intergenic_region:56141489-56141542,intergenic_region:56142254-56142305	Cont1,Cont2,Cont3,PRL2,PRL3	3,3,4,2,9	--
novel_circ_0006646	chr17	-	242	exon:56182188-56182284,exon:56182734-56182806,exon:56182923-56182994	Cont1,Cont2,Cont3,PRL1,PRL2,PRL3	7,8,7,14,8,10	P2RX4
novel_circ_0006655	chr17	+	244	exon:56467433-56467537,exon:56471052-56471190	Cont1,Cont2,PRL1,PRL2,PRL3	9,11,7,5,12	ATP2A2
novel_circ_0006665	chr17	-	284	intron:57452185-57452251,intron:57453005-57453157,intron:57453768-57453831	Cont1,Cont2,Cont3,PRL1,PRL2,PRL3	5,7,5,13,6,5	ATXN2
novel_circ_0006668	chr17	-	363	exon:57452191-57452251,exon:57454771-57455072	Cont1,Cont2,PRL1,PRL2,PRL3	4,5,2,5,4	ATXN2
novel_circ_0006675	chr17	-	317	exon:57494714-57494864,exon:57495426-57495497,exon:57495933-57496026	Cont1,Cont2,Cont3,PRL1,PRL2,PRL3	7,14,9,2,7,23	ATXN2
novel_circ_0006676	chr17	-	354	exon:57494714-57494864,exon:57495426-57495497,exon:57495933-57496026,exon:57498191-57498227	Cont1,Cont2,Cont3,PRL1,PRL2,PRL3	87,139,165,92,113,181	ATXN2
novel_circ_0006684	chr17	-	278	intron:57841704-57841805,intron:57845048-57845223	Cont1,Cont2,Cont3,PRL1,PRL2,PRL3	79,116,107,66,70,123	CIT
novel_circ_0006685	chr17	+	391	exon:57854464-57854606,exon:57855478-57855571,exon:57866541-57866694	Cont1,Cont2,Cont3,PRL2,PRL3	8,8,2,5,2	CIT
novel_circ_0006686	chr17	+	237	exon:57854464-57854606,exon:57855478-57855571	Cont1,Cont2,Cont3,PRL3	6,6,6,8	CIT
novel_circ_0006687	chr17	+	358	exon:57864844-57865047,exon:57866541-57866694	Cont1,Cont2,Cont3,PRL1,PRL2,PRL3	98,102,141,86,84,130	CIT
novel_circ_0006690	chr17	+	363	exon:57921571-57921711,exon:57923581-57923706,exon:57927034-57927129	Cont1,Cont2,Cont3,PRL2,PRL3	2,3,8,2,4	CIT
novel_circ_0006695	chr17	-	128	exon:59104808-59104913,exon:59106083-59106104	Cont1,Cont2,Cont3,PRL1,PRL2,PRL3	10,14,6,4,11,12	SUDS3
novel_circ_0006704	chr17	+	564	exon:59393295-59393597,exon:59395797-59396057	Cont2,Cont3,PRL1,PRL2,PRL3	16,27,17,14,37	VSIG10
novel_circ_0006706	chr17	-	404	intergenic_region:60169010-60169216,intergenic_region:60172126-60172322	Cont1,Cont2,Cont3,PRL1,PRL3	13,8,13,3,13	--
novel_circ_0006711	chr17	+	313	exon:6025862-6025975,exon:6028280-6028478	Cont1,Cont2,Cont3,PRL1,PRL2,PRL3	14,14,25,12,8,35	PET112L
novel_circ_0006712	chr17	+	436	exon:6025862-6025975,exon:6028280-6028478,exon:6029099-6029221	Cont1,Cont2,Cont3,PRL1,PRL2,PRL3	8,4,8,2,6,16	PET112L
novel_circ_0006714	chr17	-	517	exon:60347181-60347338,exon:60360095-60360183,exon:60363904-60364068,exon:60379005-60379109	Cont1,Cont2,Cont3,PRL1,PRL2,PRL3	39,51,74,38,35,90	FBXW8
novel_circ_0006716	chr17	-	359	exon:60360095-60360183,exon:60363904-60364068,exon:60379005-60379109	Cont1,Cont2,Cont3,PRL1,PRL2,PRL3	21,31,65,25,28,43	FBXW8
novel_circ_0006717	chr17	+	285	intergenic_region:60888935-60888981,intergenic_region:60900484-60900721	Cont1,Cont2,Cont3,PRL1,PRL2,PRL3	13,18,6,26,21,12	--
novel_circ_0006718	chr17	+	238	exon:60900484-60900721	Cont1,Cont2,Cont3,PRL1,PRL2,PRL3	6,18,3,11,5,5	MED13L
novel_circ_0006719	chr17	+	267	intron:60900484-60900721,intron:60913107-60913135	Cont1,Cont2,Cont3,PRL1,PRL2,PRL3	4,13,2,11,11,8	MED13L
novel_circ_0006736	chr17	-	344	exon:63413203-63413334,exon:63413483-63413564,exon:63415537-63415666	Cont2,Cont3,PRL1,PRL2,PRL3	7,14,6,5,12	RASAL1
novel_circ_0006737	chr17	-	233	exon:63421263-63421324,exon:63421482-63421595,exon:63424484-63424540	Cont1,Cont2,Cont3,PRL1,PRL2,PRL3	5,4,7,3,9,3	RASAL1
novel_circ_0006745	chr17	-	507	exon:64019789-64019940,exon:64020394-64020461,exon:64021379-64021533,exon:64024408-64024539	Cont1,Cont2,Cont3,PRL1,PRL2,PRL3	6,19,15,11,14,12	PTPN11
novel_circ_0006749	chr17	+	221	intergenic_region:64190905-64190994,intergenic_region:64191626-64191756	Cont1,Cont2,Cont3,PRL1,PRL2,PRL3	4,3,3,4,7,8	--
novel_circ_0006750	chr17	+	310	intergenic_region:64195867-64196005,intergenic_region:64198877-64199047	Cont1,Cont2,Cont3,PRL1,PRL2,PRL3	3,10,2,3,6,6	--
novel_circ_0006751	chr17	+	278	exon:64250940-64251075,exon:64251170-64251311	Cont1,Cont2,Cont3,PRL1,PRL2,PRL3	20,21,49,23,44,59	--
novel_circ_0006757	chr17	+	283	exon:64375959-64376128,exon:64378233-64378345	Cont1,Cont2,Cont3,PRL1,PRL3	3,5,6,11,9	NAA25
novel_circ_0006761	chr17	-	360	exon:64524624-64524719,exon:64525494-64525583,exon:64528600-64528697,exon:64529494-64529569	Cont1,Cont2,Cont3,PRL1,PRL2,PRL3	8,8,8,5,4,16	MAPKAPK5
novel_circ_0006762	chr17	-	434	exon:64524624-64524719,exon:64525494-64525583,exon:64528600-64528697,exon:64529494-64529569,exon:64530164-64530237	Cont1,Cont2,Cont3,PRL1,PRL2,PRL3	23,30,39,17,26,33	MAPKAPK5
novel_circ_0006772	chr17	+	285	exon:65644705-65644838,exon:65647684-65647834	Cont1,Cont2,Cont3,PRL1,PRL2,PRL3	10,10,10,7,6,6	GLTP
novel_circ_0006774	chr17	-	439	intergenic_region:65939317-65939413,intergenic_region:65940933-65941037,intergenic_region:65941818-65941877,intergenic_region:65945665-65945841	Cont1,PRL1,PRL2,PRL3	6,2,7,8	--
novel_circ_0006778	chr17	-	301	exon:66244617-66244836,exon:66245363-66245443	Cont1,Cont2,Cont3,PRL1,PRL3	2,12,4,8,7	USP30
novel_circ_0006786	chr17	-	362	intergenic_region:66666991-66667115,intergenic_region:66668337-66668388,intergenic_region:66669672-66669856	Cont1,Cont2,Cont3,PRL2,PRL3	14,5,14,5,29	--
novel_circ_0006790	chr17	-	242	exon:68371709-68371817,exon:68372238-68372370	Cont1,Cont2,Cont3,PRL1,PRL2,PRL3	12,19,7,17,16,21	HPS4
novel_circ_0006795	chr17	-	162	exon:69546917-69546994,exon:69567887-69567970	Cont1,Cont2,Cont3,PRL1,PRL2,PRL3	2,9,6,3,6,12	PITPNB
novel_circ_0006797	chr17	-	84	exon:69567887-69567970	Cont1,Cont2,Cont3,PRL1,PRL2,PRL3	47,71,21,46,54,34	PITPNB
novel_circ_0006799	chr17	+	406	exon:6985226-6985356,exon:6999125-6999203,exon:7001202-7001335,exon:7009109-7009170	Cont1,Cont2,Cont3,PRL1,PRL2,PRL3	2,3,15,7,6,10	LRBA
novel_circ_0006810	chr17	+	337	exon:70307679-70307775,exon:70308562-70308656,exon:70309226-70309370	Cont1,Cont2,Cont3,PRL1,PRL2,PRL3	90,147,220,83,110,198	HSCB
novel_circ_0006818	chr17	+	333	exon:70922965-70923090,exon:70924986-70925108,exon:70927836-70927919	Cont1,Cont2,Cont3,PRL1,PRL2,PRL3	15,28,45,28,18,45	NF2
novel_circ_0006822	chr17	+	324	exon:70942839-70942973,exon:70946924-70946998,exon:70948187-70948300	Cont2,Cont3,PRL1,PRL2,PRL3	3,11,4,8,4	NF2
novel_circ_0006827	chr17	+	346	exon:71192454-71192506,exon:71195527-71195612,exon:71203787-71203876,exon:71204277-71204393	Cont1,Cont2,Cont3,PRL2,PRL3	16,13,7,9,9	MTMR3
novel_circ_0006830	chr17	+	293	exon:71195527-71195612,exon:71203787-71203876,exon:71204277-71204393	Cont1,PRL1,PRL2,PRL3	2,4,2,2	MTMR3
novel_circ_0006847	chr17	+	234	exon:72546107-72546241,exon:72546974-72547035,exon:72548276-72548312	Cont1,Cont2,Cont3,PRL2,PRL3	5,3,6,7,3	DEPDC5
novel_circ_0006852	chr17	+	316	exon:73333459-73333593,exon:73333744-73333924	Cont1,Cont2,Cont3,PRL1,PRL2,PRL3	7,8,20,6,6,22	CABIN1
novel_circ_0006853	chr17	+	297	exon:73367175-73367357,exon:73374406-73374519	Cont1,Cont2,Cont3,PRL1,PRL2,PRL3	16,33,28,8,17,26	CABIN1
novel_circ_0006855	chr17	-	195	exon:73618727-73618829,exon:73631350-73631441	PRL1,PRL2,PRL3	2,3,2	--
novel_circ_0006862	chr17	-	373	intergenic_region:73629815-73629905,intergenic_region:73631350-73631441,intergenic_region:73657867-73658056	Cont1,Cont2,Cont3,PRL1,PRL2,PRL3	12,16,14,9,18,15	--
novel_circ_0006867	chr17	-	244	exon:73647738-73647945,exon:73650504-73650539	Cont1,Cont2,Cont3,PRL1,PRL3	7,6,12,15,15	--
novel_circ_0006869	chr17	-	398	intergenic_region:73647738-73647945,intergenic_region:73657867-73658056	Cont1,Cont3,PRL1,PRL2,PRL3	28,26,22,26,13	--
novel_circ_0006874	chr17	+	490	intergenic_region:74016492-74016674,intergenic_region:74018175-74018364,intergenic_region:74023552-74023668	Cont1,Cont2,Cont3,PRL2,PRL3	4,3,15,2,13	--
novel_circ_0006875	chr17	+	315	intergenic_region:74016492-74016674,intergenic_region:74028030-74028161	Cont1,Cont2,Cont3	2,4,4	--
novel_circ_0006876	chr17	+	419	intergenic_region:74016492-74016674,intergenic_region:74032608-74032717,intergenic_region:74033595-74033720	Cont1,Cont2,Cont3,PRL1,PRL2,PRL3	6,19,8,4,9,12	--
novel_circ_0006880	chr17	-	187	exon:74124866-74125052	Cont2,PRL1,PRL2,PRL3	4,3,9,2	UBE2L3
novel_circ_0006884	chr17	+	463	exon:74289834-74290296	Cont1,Cont2,Cont3,PRL1,PRL2,PRL3	27,39,71,15,33,61	CRKL
novel_circ_0006887	chr17	-	82	exon:74463460-74463489,exon:74464693-74464744	Cont1,Cont2,Cont3,PRL1,PRL2,PRL3	3,7,5,2,2,4	MED15
novel_circ_0006893	chr17	-	522	exon:74688604-74688764,exon:74689545-74689640,exon:74695216-74695306,exon:74696319-74696429,exon:74697247-74697309	Cont1,Cont2,Cont3,PRL1,PRL2,PRL3	3,20,6,2,6,12	HIRA
novel_circ_0006896	chr17	-	469	exon:74695216-74695306,exon:74696115-74696429,exon:74697247-74697309	Cont1,Cont2,Cont3,PRL2,PRL3	3,8,3,4,5	HIRA
novel_circ_0006903	chr17	-	507	exon:7574893-7575039,exon:7575620-7575739,exon:7586904-7586961,exon:7589113-7589218,exon:7590565-7590640	Cont1,Cont2,Cont3,PRL1,PRL2,PRL3	4,5,7,7,4,13	DCLK2
novel_circ_0006909	chr17	-	346	exon:7611486-7611580,exon:7613170-7613267,exon:7615714-7615764,exon:7616640-7616741	Cont1,Cont2,Cont3	3,4,5	DCLK2
novel_circ_0006910	chr17	-	449	exon:7611486-7611580,exon:7613170-7613267,exon:7615714-7615764,exon:7616640-7616741,exon:7620898-7621000	Cont1,Cont2,Cont3,PRL1,PRL2,PRL3	12,24,15,21,7,30	DCLK2
novel_circ_0006912	chr17	-	332	exon:7716607-7716938	Cont1,Cont2,Cont3,PRL1,PRL2,PRL3	86,129,61,78,116,56	DCLK2
novel_circ_0006918	chr18	-	413	intergenic_region:10704410-10704640,intergenic_region:10706117-10706298	Cont1,Cont2,Cont3,PRL2,PRL3	5,11,16,7,17	--
novel_circ_0006927	chr18	+	365	intergenic_region:11399521-11399704,intergenic_region:11405713-11405893	Cont1,Cont2,Cont3,PRL1,PRL2,PRL3	8,6,36,6,5,48	--
novel_circ_0006929	chr18	+	219	exon:11655293-11655511	Cont1,Cont2,Cont3,PRL1,PRL2,PRL3	11,17,14,14,19,13	GSE1
novel_circ_0006936	chr18	+	431	exon:13443173-13443311,exon:13446887-13446978,exon:13449270-13449469	Cont1,Cont2,Cont3,PRL1,PRL2,PRL3	15,24,22,16,22,61	BANP
novel_circ_0006941	chr18	+	505	exon:13899916-13900064,exon:13900377-13900469,exon:13904668-13904930	Cont1,Cont2,Cont3,PRL1,PRL2,PRL3	8,7,5,2,5,12	ZC3H18
novel_circ_0006943	chr18	-	250	intergenic_region:1424498-1424641,intergenic_region:1426728-1426833	Cont1,Cont2,Cont3,PRL1,PRL2,PRL3	4,5,9,3,12,3	--
novel_circ_0006944	chr18	-	321	intergenic_region:1424498-1424641,intergenic_region:1426728-1426833,intergenic_region:1436240-1436310	Cont2,Cont3,PRL1,PRL2,PRL3	5,6,4,7,7	--
novel_circ_0006956	chr18	+	194	exon:14804274-14804342,exon:14804901-14805025	Cont1,PRL1,PRL2,PRL3	8,6,9,3	--
novel_circ_0006957	chr18	+	183	exon:14832003-14832089,exon:14832176-14832271	Cont1,Cont3,PRL1,PRL2,PRL3	4,4,3,3,13	GAS8
novel_circ_0006958	chr18	+	290	exon:1484031-1484187,exon:1492052-1492184	Cont1,Cont2,Cont3,PRL1,PRL2,PRL3	7,4,4,3,2,15	VAC14
novel_circ_0006973	chr18	-	619	exon:15565374-15565602,exon:15590942-15591190,exon:15591838-15591978	Cont1,Cont2,Cont3,PRL1,PRL2,PRL3	22,20,24,8,16,24	NETO2
novel_circ_0006974	chr18	-	600	exon:15565374-15565602,exon:15585689-15585816,exon:15585903-15585947,exon:15591838-15591978,exon:15594858-15594914	Cont1,Cont2,Cont3,PRL1,PRL2,PRL3	124,258,185,136,218,159	NETO2
novel_circ_0006976	chr18	-	260	exon:15702671-15702779,exon:15705355-15705505	Cont1,Cont2,Cont3,PRL3	3,9,2,2	ITFG1
novel_circ_0006985	chr18	+	276	exon:15963492-15963578,exon:15981510-15981617,exon:15984445-15984525	Cont1,Cont2,Cont3,PRL1,PRL2,PRL3	17,46,45,18,24,59	PHKB
novel_circ_0006986	chr18	+	392	exon:15963492-15963578,exon:15981510-15981617,exon:15984445-15984525,exon:16006296-16006411	Cont1,Cont2,Cont3,PRL1,PRL2,PRL3	4,6,30,12,13,10	PHKB
novel_circ_0006993	chr18	+	265	exon:16142552-16142686,exon:16148685-16148814	Cont1,PRL1,PRL2,PRL3	4,4,3,2	PHKB
novel_circ_0006997	chr18	+	494	exon:16748709-16748943,exon:16754386-16754549,exon:16757244-16757338	Cont1,Cont2,Cont3,PRL1,PRL2,PRL3	7,3,14,4,4,20	LONP2
novel_circ_0006999	chr18	+	509	exon:16748709-16748943,exon:16750802-16750933,exon:16772109-16772250	Cont1,Cont2,Cont3,PRL1,PRL2,PRL3	14,17,25,12,21,29	LONP2
novel_circ_0007001	chr18	+	628	exon:16748709-16748943,exon:16750802-16750933,exon:16787671-16787797,exon:16791176-16791309	Cont1,Cont2,Cont3,PRL1,PRL2,PRL3	17,28,10,10,24,18	LONP2
novel_circ_0007003	chr18	+	382	exon:16752214-16752336,exon:16754386-16754549,exon:16757244-16757338	Cont1,Cont2,Cont3,PRL2,PRL3	6,6,11,4,19	LONP2
novel_circ_0007004	chr18	+	123	exon:16752214-16752336	Cont1,Cont2,Cont3,PRL2	4,4,3,2	LONP2
novel_circ_0007006	chr18	+	274	exon:16752214-16752336,exon:16782250-16782400	Cont1,Cont2,Cont3,PRL1,PRL2,PRL3	3,10,12,6,7,4	LONP2
novel_circ_0007010	chr18	+	403	exon:16772109-16772250,exon:16787671-16787797,exon:16791176-16791309	Cont1,Cont2,Cont3,PRL2,PRL3	14,4,13,3,12	LONP2
novel_circ_0007012	chr18	+	285	exon:16782250-16782400,exon:16791176-16791309	Cont1,Cont2,Cont3,PRL1,PRL2,PRL3	4,4,10,5,4,3	LONP2
novel_circ_0007019	chr18	+	400	intergenic_region:18716106-18716229,intergenic_region:18718593-18718639,intergenic_region:18720068-18720188,intergenic_region:18721277-18721384	Cont1,Cont2,Cont3,PRL2,PRL3	4,4,5,2,10	--
novel_circ_0007023	chr18	-	385	exon:18820550-18820625,exon:18821261-18821384,exon:18822396-18822580	Cont1,Cont2,Cont3	3,6,2	BRD7
novel_circ_0007025	chr18	+	106	exon:19234934-19235039	Cont1,Cont2,Cont3,PRL1	3,5,5,2	CYLD
novel_circ_0007031	chr18	+	334	exon:21785834-21785980,exon:21786866-21786934,exon:21787724-21787841	Cont1,Cont2,Cont3,PRL1,PRL2,PRL3	3,8,14,3,5,5	CHD9
novel_circ_0007037	chr18	+	430	intron:22274370-22274455,intron:22284519-22284598,intron:22293798-22293941,intron:22302124-22302243	Cont1,Cont2,Cont3	4,3,6	FTO
novel_circ_0007038	chr18	+	224	exon:22284519-22284598,exon:22293798-22293941	Cont1,Cont2,Cont3,PRL2,PRL3	3,7,5,7,2	FTO
novel_circ_0007039	chr18	+	344	exon:22284519-22284598,exon:22293798-22293941,exon:22302124-22302243	Cont1,Cont2,Cont3,PRL1,PRL2,PRL3	48,90,145,36,55,120	FTO
novel_circ_0007041	chr18	+	264	exon:22293798-22293941,exon:22302124-22302243	Cont1,Cont2,Cont3,PRL1,PRL2,PRL3	21,22,40,14,26,39	FTO
novel_circ_0007052	chr18	+	369	exon:24303908-24304000,exon:24307196-24307360,exon:24314040-24314150	Cont1,Cont2,Cont3,PRL2,PRL3	3,4,5,4,5	AMFR
novel_circ_0007054	chr18	+	295	exon:24320279-24320469,exon:24322204-24322307	Cont1,Cont2,Cont3,PRL1,PRL2,PRL3	29,48,30,31,28,35	AMFR
novel_circ_0007071	chr18	-	120	exon:2746991-2747110	Cont2,Cont3,PRL1,PRL2,PRL3	6,6,2,5,7	CFDP1
novel_circ_0007077	chr18	-	246	exon:2945856-2945955,exon:2946484-2946629	Cont1,Cont2,Cont3,PRL3	3,3,12,11	ADAT1
novel_circ_0007094	chr18	+	150	exon:35277705-35277854	Cont1,Cont2,Cont3,PRL2	6,7,3,9	CTCF
novel_circ_0007103	chr18	+	163	exon:35674696-35674858	Cont1,Cont2,Cont3,PRL1,PRL2,PRL3	41,48,28,23,35,37	NFATC3
novel_circ_0007104	chr18	+	340	exon:35674719-35674858,exon:35691968-35692167	Cont1,Cont2,Cont3,PRL1,PRL2,PRL3	37,37,28,27,46,46	NFATC3
novel_circ_0007106	chr18	+	53	intron:35772078-35772130	Cont1,Cont2,Cont3,PRL1,PRL2,PRL3	3,3,10,3,3,6	SLC7A6
novel_circ_0007110	chr18	+	292	intergenic_region:36023195-36023321,intergenic_region:36023650-36023745,intergenic_region:36031412-36031480	Cont1,Cont2,Cont3,PRL1,PRL2,PRL3	3,7,10,3,8,15	--
novel_circ_0007112	chr18	+	383	exon:36267106-36267242,exon:36273119-36273281,exon:36276999-36277081	Cont1,Cont2,PRL1,PRL2,PRL3	5,6,5,8,11	TANGO6
novel_circ_0007114	chr18	+	199	exon:36316236-36316293,exon:36347664-36347804	Cont1,Cont2,Cont3,PRL1,PRL2,PRL3	5,4,7,3,5,9	TANGO6
novel_circ_0007131	chr18	+	211	exon:36556206-36556416	Cont1,Cont2,Cont3,PRL1,PRL2	2,2,3,3,4	SNTB2
novel_circ_0007136	chr18	+	355	exon:36970807-36970891,exon:36978679-36978826,exon:36979178-36979299	Cont1,Cont2,Cont3,PRL1,PRL2,PRL3	7,14,14,7,10,13	WWP2
novel_circ_0007138	chr18	+	235	exon:37010499-37010636,exon:37012638-37012734	Cont1,Cont3,PRL1,PRL2,PRL3	2,2,2,8,2	WWP2
novel_circ_0007147	chr18	+	319	intron:38487462-38487780	Cont3,PRL1,PRL2,PRL3	9,3,2,5	ZFHX3
novel_circ_0007152	chr18	-	284	exon:39315049-39315229,exon:39315634-39315736	Cont2,PRL1,PRL2,PRL3	2,2,2,16	IST1
novel_circ_0007155	chr18	+	269	exon:39472159-39472300,exon:39472485-39472611	Cont1,Cont2,Cont3,PRL1,PRL2	4,3,4,6,2	AP1G1
novel_circ_0007156	chr18	+	278	intergenic_region:39498918-39499195	Cont1,Cont2,Cont3,PRL1,PRL2,PRL3	2,6,3,8,5,8	--
novel_circ_0007166	chr18	+	843	exon:43119397-43120239	Cont1,Cont2,Cont3,PRL1,PRL2,PRL3	57,130,56,95,106,71	DPY19L3
novel_circ_0007173	chr18	-	406	exon:43287417-43287509,exon:43288623-43288738,exon:43299401-43299477,exon:43299565-43299630,exon:43299732-43299785	Cont1,Cont2,Cont3,PRL1,PRL3	4,2,12,9,4	ANKRD27
novel_circ_0007174	chr18	-	441	exon:43288623-43288738,exon:43289641-43289723,exon:43298455-43298576,exon:43299565-43299630,exon:43299732-43299785	Cont1,Cont2,Cont3,PRL1,PRL2,PRL3	5,7,8,3,4,9	ANKRD27
novel_circ_0007179	chr18	-	400	exon:43498311-43498400,exon:43500204-43500345,exon:43500897-43501064	Cont1,Cont2,Cont3,PRL1,PRL2,PRL3	7,11,27,6,23,15	CEP89
novel_circ_0007184	chr18	-	290	exon:43542306-43542408,exon:43553033-43553219	Cont1,Cont2,Cont3,PRL1,PRL3	3,5,4,4,9	CEP89
novel_circ_0007185	chr18	-	346	exon:43553033-43553219,exon:43557388-43557546	Cont1,Cont2,Cont3,PRL2,PRL3	6,8,8,5,9	CEP89
novel_circ_0007188	chr18	-	305	exon:43611726-43611801,exon:43612755-43612854,exon:43614865-43614993	Cont1,Cont2,PRL1,PRL2,PRL3	4,2,3,3,4	RHPN2
novel_circ_0007189	chr18	-	321	exon:43611726-43611801,exon:43614865-43614993,exon:43630254-43630369	Cont1,Cont2,Cont3,PRL1,PRL2	4,3,2,2,3	RHPN2
novel_circ_0007194	chr18	+	294	exon:44825223-44825386,exon:44827619-44827748	Cont1,Cont2,Cont3,PRL1,PRL3	6,5,6,2,3	LSM14A
novel_circ_0007197	chr18	+	396	exon:44825223-44825386,exon:44847349-44847580	Cont1,Cont2,Cont3,PRL1,PRL2,PRL3	10,17,3,12,10,13	LSM14A
novel_circ_0007199	chr18	+	232	exon:44847349-44847580	PRL1,PRL2,PRL3	2,4,5	LSM14A
novel_circ_0007201	chr18	+	304	exon:44964754-44964919,exon:44965661-44965798	Cont1,Cont2,Cont3,PRL1,PRL2,PRL3	12,12,8,6,8,10	KIAA0355
novel_circ_0007215	chr18	+	218	exon:46933870-46933961,exon:46936001-46936126	Cont1,Cont2,Cont3,PRL1,PRL2,PRL3	12,13,5,3,13,5	WDR62
novel_circ_0007216	chr18	+	266	exon:46939584-46939651,exon:46939733-46939854,exon:46940575-46940650	Cont1,Cont2,Cont3,PRL1,PRL2,PRL3	17,14,25,13,18,37	WDR62
novel_circ_0007219	chr18	+	318	intron:47120519-47120613,intron:47126878-47127004,intron:47127791-47127886	Cont1,Cont2,Cont3,PRL1,PRL2,PRL3	6,5,4,2,4,3	ZNF461
novel_circ_0007226	chr18	-	223	exon:47629549-47629644,exon:47629952-47630078	Cont1,Cont2,Cont3,PRL1,PRL2,PRL3	16,12,6,21,14,4	ZNF569
novel_circ_0007231	chr18	+	306	intron:47868199-47868281,intron:47871977-47872103,intron:47873188-47873283	Cont1,Cont2,Cont3,PRL1,PRL2,PRL3	7,5,5,5,8,8	--
novel_circ_0007235	chr18	+	342	intergenic_region:48010722-48011063	Cont1,Cont2,Cont3,PRL1,PRL2,PRL3	8,9,11,5,13,23	--
novel_circ_0007244	chr18	-	269	exon:48256690-48256797,exon:48256872-48257032	Cont1,Cont2,PRL1,PRL2,PRL3	5,9,4,6,5	DPF1
novel_circ_0007254	chr18	-	419	exon:48819153-48819571	Cont1,Cont2,Cont3,PRL1,PRL2,PRL3	139,245,178,120,220,299	ECH1
novel_circ_0007256	chr18	-	245	exon:48862783-48862834,exon:48862922-48862998,exon:48863148-48863203,exon:48863512-48863571	Cont1,Cont2,Cont3,PRL1,PRL2	3,3,2,2,4	SIRT2
novel_circ_0007261	chr18	+	286	exon:49435645-49435703,exon:49435796-49435915,exon:49437754-49437860	Cont1,Cont2,Cont3,PRL1,PRL2,PRL3	6,7,9,4,3,5	TIMM50
novel_circ_0007268	chr18	-	384	exon:50061037-50061165,exon:50062409-50062498,exon:50062635-50062799	Cont1,Cont2,Cont3,PRL1,PRL2,PRL3	6,4,17,5,4,11	BLVRB
novel_circ_0007270	chr18	-	291	exon:50242488-50242628,exon:50243557-50243631,exon:50243718-50243792	Cont1,Cont2,PRL1,PRL2,PRL3	3,4,4,3,2	NUMBL
novel_circ_0007272	chr18	+	314	exon:50279099-50279198,exon:50281735-50281948	Cont1,Cont2,Cont3,PRL1,PRL2,PRL3	12,13,9,10,10,29	ITPKC
novel_circ_0007287	chr18	+	264	exon:51523829-51523926,exon:51524023-51524188	Cont1,Cont2,Cont3,PRL1,PRL2,PRL3	6,6,3,5,6,6	GRIK5
novel_circ_0007298	chr18	+	393	exon:5291116-5291180,exon:5291888-5291978,exon:5292589-5292646,exon:5295131-5295309	Cont1,Cont2,Cont3,PRL1,PRL2,PRL3	55,74,112,44,75,169	WWOX
novel_circ_0007299	chr18	+	409	exon:5291116-5291180,exon:5292589-5292646,exon:5295131-5295309,exon:5339672-5339778	Cont1,Cont2,Cont3,PRL1,PRL2,PRL3	15,10,30,12,7,32	WWOX
novel_circ_0007304	chr18	+	574	exon:53201179-53201224,exon:53201492-53201592,exon:53201965-53202084,exon:53202288-53202438,exon:53202531-53202686	Cont1,Cont2,Cont3,PRL1,PRL2,PRL3	6,5,5,4,2,4	PPP1R37
novel_circ_0007311	chr18	+	285	exon:53526290-53526407,exon:53526484-53526589,exon:53526674-53526734	Cont3,PRL1,PRL2,PRL3	2,2,3,5	MGC148938
novel_circ_0007313	chr18	+	360	intron:53561920-53562135,intron:53563086-53563229	Cont1,Cont2,Cont3,PRL1,PRL2,PRL3	4,3,5,2,2,6	OPA3
novel_circ_0007325	chr18	+	286	exon:54621592-54621703,exon:54627179-54627352	Cont1,Cont2,Cont3,PRL2,PRL3	7,6,9,12,16	SAE1
novel_circ_0007327	chr18	+	529	exon:54621592-54621703,exon:54627179-54627352,exon:54629598-54629740,exon:54631356-54631455	Cont1,Cont2,Cont3,PRL1,PRL2,PRL3	48,60,71,46,46,87	SAE1
novel_circ_0007328	chr18	+	635	exon:54621592-54621703,exon:54627179-54627352,exon:54629598-54629740,exon:54631356-54631455,exon:54643110-54643215	Cont1,Cont2,Cont3,PRL1,PRL2,PRL3	33,27,23,10,20,28	SAE1
novel_circ_0007331	chr18	+	417	exon:54627179-54627352,exon:54629598-54629740,exon:54631356-54631455	Cont1,Cont2,Cont3,PRL1,PRL2,PRL3	8,8,11,11,2,7	SAE1
novel_circ_0007332	chr18	+	376	exon:54627179-54627352,exon:54631360-54631455,exon:54643110-54643215	Cont1,Cont2,Cont3,PRL2,PRL3	6,8,5,7,6	SAE1
novel_circ_0007333	chr18	+	243	exon:54629598-54629740,exon:54631356-54631455	Cont1,Cont2,Cont3,PRL1,PRL3	8,12,2,2,5	SAE1
novel_circ_0007334	chr18	+	345	exon:54629598-54629740,exon:54631360-54631455,exon:54643110-54643215	Cont1,Cont2,Cont3,PRL1,PRL2,PRL3	2,7,10,9,7,2	SAE1
novel_circ_0007340	chr18	-	268	exon:55452538-55452641,exon:55452743-55452906	Cont1,Cont2,Cont3,PRL1,PRL3	7,3,5,2,2	CCDC114
novel_circ_0007342	chr18	-	280	exon:55496393-55496672	Cont1,Cont2,Cont3,PRL3	5,5,7,5	TMEM143
novel_circ_0007345	chr18	-	331	exon:56006628-56006772,exon:56007015-56007200	Cont1,Cont2,Cont3,PRL1,PRL2,PRL3	8,8,13,4,12,11	GYS1
novel_circ_0007349	chr18	+	230	exon:56369778-56369880,exon:56370288-56370414	Cont1,Cont2,Cont3,PRL1,PRL2,PRL3	16,21,11,17,16,9	ALDH16A1
novel_circ_0007351	chr18	-	318	exon:57799579-57799737,exon:57802501-57802659	Cont1,Cont2,Cont3,PRL1	3,4,4,2	ETFB
novel_circ_0007353	chr18	-	561	exon:58090275-58090433,exon:58090496-58090583,exon:58091116-58091242,exon:58093298-58093484	Cont2,Cont3,PRL1,PRL2,PRL3	5,7,2,10,12	--
novel_circ_0007354	chr18	+	421	exon:58132927-58133127,exon:58134973-58135099,exon:58135382-58135474	Cont1,Cont2,Cont3,PRL1,PRL3	4,2,4,3,7	ZNF613
novel_circ_0007366	chr18	-	234	intron:60234222-60234455	Cont1,Cont2,Cont3,PRL3	3,4,2,10	--
novel_circ_0007372	chr18	-	355	intergenic_region:60680862-60680951,intergenic_region:60681442-60681568,intergenic_region:60691764-60691901	Cont1,Cont2,Cont3,PRL1,PRL2,PRL3	5,10,8,4,5,14	--
novel_circ_0007374	chr18	-	450	intergenic_region:60680862-60680951,intergenic_region:60681442-60681568,intergenic_region:60736121-60736215,intergenic_region:60738517-60738654	Cont1,Cont2,Cont3,PRL1,PRL2,PRL3	16,20,44,21,20,56	--
novel_circ_0007379	chr18	-	299	exon:63393706-63394004	Cont1,Cont2,Cont3,PRL1,PRL2,PRL3	3,4,6,8,3,11	TSEN34
novel_circ_0007385	chr18	+	138	intergenic_region:64635915-64636052	Cont1,Cont2,Cont3,PRL1,PRL2,PRL3	4,13,14,5,14,11	--
novel_circ_0007386	chr18	+	499	intergenic_region:64662289-64662415,intergenic_region:64667025-64667120,intergenic_region:64672141-64672416	Cont1,Cont2,Cont3,PRL1,PRL2,PRL3	14,16,21,18,20,30	--
novel_circ_0007392	chr18	-	218	exon:7443041-7443258	Cont1,Cont2,Cont3	2,4,2	CDYL2
novel_circ_0007398	chr18	+	282	exon:8210815-8210940,exon:8218593-8218697,exon:8218826-8218876	Cont1,Cont2,Cont3,PRL1,PRL3	3,4,4,2,5	CMIP
novel_circ_0007400	chr18	+	330	exon:8427456-8427599,exon:8428502-8428545,exon:8429498-8429591,exon:8430335-8430382	Cont1,Cont2,Cont3,PRL1,PRL2,PRL3	16,28,34,19,36,37	PLCG2
novel_circ_0007410	chr19	-	177	exon:10328621-10328797	Cont1,Cont2,Cont3,PRL1	8,2,8,6	SKA2
novel_circ_0007411	chr19	+	274	exon:10372225-10372375,exon:10372823-10372945	Cont2,Cont3,PRL1,PRL2,PRL3	6,2,3,7,5	PRR11
novel_circ_0007413	chr19	+	314	exon:10554311-10554624	Cont1,Cont2,Cont3,PRL1	6,2,6,2	YPEL2
novel_circ_0007415	chr19	+	283	exon:10777813-10777912,exon:10780354-10780536	Cont1,Cont2,Cont3,PRL1,PRL3	3,4,3,4,2	DHX40
novel_circ_0007420	chr19	+	523	intron:10918533-10918615,intron:10920160-10920261,intron:10924570-10924705,intron:10925846-10925936,intron:10927288-10927398	Cont1,Cont2,Cont3,PRL1,PRL2,PRL3	13,29,19,21,16,33	VMP1
novel_circ_0007423	chr19	+	440	exon:10920160-10920261,exon:10924570-10924705,exon:10925846-10925936,exon:10927288-10927398	Cont1,Cont2,Cont3,PRL1,PRL2,PRL3	9,8,7,7,10,5	VMP1
novel_circ_0007424	chr19	+	538	exon:10920160-10920261,exon:10924570-10924705,exon:10953985-10954152,exon:10964818-10964949	Cont1,Cont2,Cont3,PRL1,PRL3	3,4,6,6,8	VMP1
novel_circ_0007425	chr19	+	247	exon:10924570-10924705,exon:10927288-10927398	Cont1,Cont2,Cont3,PRL1,PRL2,PRL3	2,4,3,4,3,7	VMP1
novel_circ_0007427	chr19	+	300	exon:10953985-10954152,exon:10964818-10964949	Cont2,Cont3,PRL1,PRL2,PRL3	3,4,4,3,2	VMP1
novel_circ_0007432	chr19	+	420	exon:11314915-11315060,exon:11318260-11318422,exon:11318599-11318709	Cont1,Cont2,Cont3,PRL1,PRL2	6,12,3,2,8	MED13
novel_circ_0007440	chr19	+	364	exon:11452074-11452325,exon:11452673-11452784	Cont1,Cont2,Cont3,PRL1,PRL2,PRL3	37,52,71,33,24,92	INTS2
novel_circ_0007441	chr19	+	307	exon:11495513-11495686,exon:11552151-11552283	Cont1,Cont2,Cont3,PRL1,PRL2,PRL3	4,6,9,4,5,7	BRIP1
novel_circ_0007442	chr19	+	248	exon:11501910-11502037,exon:11503820-11503939	Cont1,Cont2,Cont3,PRL1,PRL2	4,5,3,6,5	BRIP1
novel_circ_0007449	chr19	-	396	exon:12242532-12242629,exon:12248579-12248775,exon:12251185-12251285	Cont1,Cont2,Cont3,PRL1,PRL2,PRL3	7,5,10,13,9,22	BCAS3
novel_circ_0007458	chr19	+	365	exon:12768547-12768635,exon:12770845-12770996,exon:12775011-12775134	Cont1,Cont2,Cont3,PRL1,PRL2,PRL3	21,28,43,22,26,45	APPBP2
novel_circ_0007474	chr19	+	138	exon:13628339-13628476	Cont1,Cont2,Cont3,PRL1,PRL3	8,5,2,2,10	AATF
novel_circ_0007475	chr19	+	199	exon:13666057-13666171,exon:13670245-13670328	Cont1,Cont2,Cont3,PRL1,PRL2,PRL3	9,17,9,7,11,20	AATF
novel_circ_0007481	chr19	-	330	exon:13785459-13785594,exon:13786436-13786532,exon:13789768-13789864	Cont2,Cont3,PRL1,PRL2,PRL3	4,8,4,7,3	ACACA
novel_circ_0007483	chr19	-	233	exon:13880945-13881063,exon:13885350-13885463	Cont1,Cont2,Cont3,PRL2	2,4,7,2	ACACA
novel_circ_0007486	chr19	-	300	exon:13966411-13966663,exon:13969820-13969866	Cont1,Cont2,Cont3,PRL1,PRL2,PRL3	3,11,11,6,16,14	ACACA
novel_circ_0007488	chr19	+	412	exon:14060174-14060265,exon:14062141-14062298,exon:14063344-14063432,exon:14064613-14064685	Cont1,Cont2,Cont3,PRL1,PRL2,PRL3	9,2,19,10,3,8	TADA2A
novel_circ_0007499	chr19	-	279	exon:14226649-14226760,exon:14227612-14227778	Cont1,Cont2,Cont3,PRL1,PRL2,PRL3	35,44,22,50,44,41	DDX52
novel_circ_0007501	chr19	-	497	intergenic_region:14287087-14287180,intergenic_region:14287777-14288179	Cont1,Cont2,Cont3	3,2,7	--
novel_circ_0007503	chr19	-	307	exon:14462278-14462377,exon:14462773-14462979	Cont1,Cont2,Cont3,PRL1,PRL3	5,7,13,7,10	HEATR6
novel_circ_0007513	chr19	-	412	exon:15058969-15059214,exon:15065846-15065951,exon:15070332-15070391	Cont1,Cont2,Cont3,PRL1,PRL2,PRL3	4,6,6,11,5,5	AP2B1
novel_circ_0007514	chr19	+	129	intergenic_region:15131486-15131614	Cont1,Cont2,PRL1,PRL2,PRL3	6,10,10,16,22	--
novel_circ_0007517	chr19	+	291	intergenic_region:15184194-15184292,intergenic_region:15185515-15185595,intergenic_region:15189549-15189659	Cont1,Cont2,Cont3,PRL1,PRL2,PRL3	10,18,26,14,13,34	--
novel_circ_0007519	chr19	-	356	exon:15415228-15415396,exon:15415913-15415990,exon:15416095-15416203	Cont1,Cont2,Cont3,PRL1,PRL2,PRL3	9,4,7,3,12,9	LIG3
novel_circ_0007520	chr19	-	414	exon:15415228-15415396,exon:15415913-15415990,exon:15416095-15416261	Cont1,Cont2,Cont3,PRL1,PRL2,PRL3	25,48,61,28,48,67	LIG3
novel_circ_0007528	chr19	+	303	exon:17769023-17769231,exon:17771762-17771855	Cont1,Cont2,Cont3,PRL1,PRL2,PRL3	11,9,11,11,7,7	MYO1D
novel_circ_0007532	chr19	+	316	exon:17774705-17774870,exon:17776536-17776589,exon:17778048-17778143	Cont2,Cont3,PRL1,PRL2,PRL3	4,2,4,3,3	MYO1D
novel_circ_0007534	chr19	+	281	exon:17774705-17774870,exon:17786903-17787017	Cont1,Cont2,Cont3,PRL1,PRL2	4,2,5,3,6	MYO1D
novel_circ_0007535	chr19	+	548	exon:17774705-17774870,exon:17778048-17778143,exon:17786903-17787017,exon:17794102-17794272	Cont1,Cont2,Cont3,PRL1,PRL3	4,4,4,5,5	MYO1D
novel_circ_0007540	chr19	+	321	exon:17782781-17782897,exon:17784516-17784719	Cont1,Cont2,Cont3,PRL1,PRL2,PRL3	7,13,5,6,3,7	MYO1D
novel_circ_0007546	chr19	+	375	exon:17805376-17805450,exon:17811175-17811307,exon:17825210-17825376	Cont2,Cont3,PRL1,PRL2,PRL3	4,3,8,3,3	MYO1D
novel_circ_0007548	chr19	+	375	exon:17825210-17825376,exon:17835013-17835220	Cont1,Cont2,Cont3,PRL1,PRL2,PRL3	13,17,3,10,10,10	MYO1D
novel_circ_0007550	chr19	+	386	exon:17825210-17825376,exon:17871373-17871477,exon:17879864-17879977	Cont1,Cont2,Cont3,PRL1,PRL2,PRL3	4,10,3,5,7,6	MYO1D
novel_circ_0007552	chr19	+	219	exon:17871373-17871477,exon:17879864-17879977	PRL1,PRL2,PRL3	8,3,6	MYO1D
novel_circ_0007554	chr19	-	325	exon:18045960-18046154,exon:18048067-18048124,exon:18048521-18048592	Cont1,Cont2,Cont3,PRL1,PRL2,PRL3	3,7,6,11,7,7	PSMD11
novel_circ_0007561	chr19	-	141	exon:18295161-18295242,exon:18297881-18297939	Cont2,PRL1,PRL2,PRL3	6,10,10,4	RHOT1
novel_circ_0007565	chr19	-	352	exon:18288441-18288542,exon:18288864-18288972,exon:18295161-18295242,exon:18297881-18297939	Cont1,Cont2,Cont3,PRL1,PRL2,PRL3	5,7,3,9,2,3	RHOT1
novel_circ_0007571	chr19	+	296	exon:18471307-18471514,exon:18474154-18474241	Cont1,Cont2,Cont3,PRL1,PRL2,PRL3	7,5,5,5,6,8	CRLF3
novel_circ_0007576	chr19	+	401	exon:18475368-18475545,exon:18477241-18477463	Cont1,Cont2,Cont3,PRL1,PRL2,PRL3	9,3,11,5,5,4	CRLF3
novel_circ_0007579	chr19	-	284	exon:18514744-18514921,exon:18518570-18518675	Cont1,Cont2,Cont3,PRL1,PRL2,PRL3	16,41,13,19,16,23	SUZ12
novel_circ_0007594	chr19	-	511	exon:19099629-19099840,exon:19099960-19100141,exon:19100733-19100849	Cont1,Cont2,Cont3,PRL1,PRL3	4,9,13,2,20	NF1
novel_circ_0007600	chr19	-	462	exon:19163526-19163683,exon:19165689-19165764,exon:19181643-19181726,exon:19183524-19183667	Cont1,Cont2,Cont3,PRL1,PRL2,PRL3	6,19,20,8,33,16	NF1
novel_circ_0007604	chr19	-	191	exon:19176940-19177130	Cont1,Cont2,Cont3,PRL1,PRL2	6,3,4,3,10	NF1
novel_circ_0007606	chr19	+	438	exon:19361734-19361902,exon:19362949-19363217	Cont1,Cont2,Cont3,PRL1,PRL2,PRL3	15,35,19,20,18,31	WSB1
novel_circ_0007621	chr19	+	352	exon:20682997-20683110,exon:20683284-20683408,exon:20685053-20685165	Cont1,Cont2,PRL1,PRL2,PRL3	6,11,11,11,28	SUPT6H
novel_circ_0007624	chr19	+	294	intergenic_region:21308149-21308370,intergenic_region:21316678-21316749	Cont1,Cont2,Cont3,PRL1,PRL2,PRL3	2,7,5,6,7,5	--
novel_circ_0007629	chr19	+	662	exon:21419495-21419630,exon:21419757-21419881,exon:21420606-21420749,exon:21420839-21421028,exon:21421105-21421171	Cont1,Cont2,Cont3,PRL1,PRL2,PRL3	7,8,18,4,13,20	ANKRD13B
novel_circ_0007632	chr19	-	316	exon:21480939-21481004,exon:21481790-21481858,exon:21485844-21485902,exon:21486475-21486596	Cont1,Cont2,Cont3,PRL1,PRL2,PRL3	33,22,14,7,15,20	SSH2
novel_circ_0007634	chr19	+	360	intergenic_region:21701283-21701406,intergenic_region:21703202-21703292,intergenic_region:21703949-21704011,intergenic_region:21708958-21709039	Cont1,Cont2,Cont3,PRL3	8,15,15,10	--
novel_circ_0007646	chr19	+	317	exon:21840212-21840419,exon:21841258-21841366	Cont1,Cont2,Cont3,PRL2,PRL3	2,3,2,2,7	NSRP1
novel_circ_0007647	chr19	-	156	exon:21918437-21918592	Cont1,Cont2,Cont3	6,5,5	BLMH
novel_circ_0007654	chr19	+	196	exon:22114623-22114710,exon:22115054-22115161	Cont1,Cont2,Cont3	6,7,2	GOSR1
novel_circ_0007655	chr19	+	363	exon:22114623-22114710,exon:22115054-22115161,exon:22119192-22119283,exon:22124169-22124243	Cont1,Cont2,Cont3,PRL3	3,4,11,4	GOSR1
novel_circ_0007661	chr19	+	499	exon:22379074-22379126,exon:22379697-22379837,exon:22389718-22389792,exon:22392209-22392306,exon:22392771-22392902	Cont1,Cont2,Cont3,PRL1,PRL2,PRL3	7,12,5,3,7,15	ABR
novel_circ_0007662	chr19	+	460	exon:22596086-22596203,exon:22598577-22598710,exon:22599214-22599314,exon:22601007-22601113	Cont1,Cont2,PRL1,PRL2,PRL3	8,5,9,6,7	NXN
novel_circ_0007664	chr19	+	323	exon:22723037-22723123,exon:22725970-22726085,exon:22727717-22727836	Cont1,Cont2,Cont3,PRL1,PRL2,PRL3	35,33,54,24,17,42	VPS53
novel_circ_0007674	chr19	+	386	exon:22923517-22923628,exon:22927132-22927275,exon:22929837-22929966	Cont1,Cont2,Cont3,PRL1,PRL2,PRL3	17,14,14,8,11,36	RPH3AL
novel_circ_0007675	chr19	+	274	exon:22927132-22927275,exon:22929837-22929966	Cont1,Cont2,Cont3,PRL1,PRL2,PRL3	7,10,14,4,3,3	RPH3AL
novel_circ_0007682	chr19	-	341	exon:23288355-23288431,exon:23289571-23289626,exon:23291406-23291613	Cont1,Cont2,Cont3,PRL1,PRL2,PRL3	4,3,6,5,6,10	SLC43A2
novel_circ_0007683	chr19	+	239	exon:23481853-23481903,exon:23483644-23483722,exon:23484388-23484496	Cont1,Cont2,Cont3,PRL2,PRL3	13,13,9,9,3	RPA1
novel_circ_0007688	chr19	-	324	exon:23678980-23679126,exon:23682832-23683008	Cont1,Cont2,Cont3,PRL2,PRL3	9,5,16,6,5	SMG6
novel_circ_0007691	chr19	-	324	exon:23842863-23843075,exon:23843456-23843566	Cont1,Cont2,Cont3,PRL1,PRL2,PRL3	18,18,36,16,17,41	SMG6
novel_circ_0007702	chr19	+	367	exon:24144237-24144321,exon:24144604-24144678,exon:24145556-24145762	Cont1,Cont2,Cont3,PRL1,PRL2,PRL3	15,7,12,6,12,16	PAFAH1B1
novel_circ_0007708	chr19	-	284	exon:25276421-25276622,exon:25277430-25277511	Cont1,Cont2,Cont3,PRL2,PRL3	11,4,5,2,4	ZZEF1
novel_circ_0007710	chr19	-	367	exon:25308830-25309001,exon:25310550-25310744	Cont1,Cont3,PRL1,PRL2,PRL3	10,13,10,22,18	ZZEF1
novel_circ_0007713	chr19	-	410	exon:25347627-25347783,exon:25350418-25350571,exon:25350811-25350909	Cont1,Cont2,Cont3,PRL1,PRL2,PRL3	7,8,16,3,3,7	ANKFY1
novel_circ_0007714	chr19	-	400	exon:25420745-25420867,exon:25423606-25423784,exon:25426730-25426827	Cont1,Cont3,PRL1,PRL2,PRL3	4,8,4,7,10	UBE2G1
novel_circ_0007715	chr19	-	324	exon:25420745-25420867,exon:25426730-25426827,exon:25436722-25436824	Cont1,Cont2,Cont3,PRL1,PRL2,PRL3	6,18,18,17,21,22	UBE2G1
novel_circ_0007720	chr19	-	91	exon:25715686-25715776	Cont1,Cont2,Cont3,PRL1,PRL2,PRL3	2,4,6,5,4,2	SMTNL2
novel_circ_0007723	chr19	+	270	intergenic_region:25855084-25855246,intergenic_region:25863723-25863829	Cont1,PRL1,PRL2,PRL3	3,2,2,5	--
novel_circ_0007728	chr19	+	194	intron:25890056-25890167,intron:25892366-25892447	Cont1,Cont2,Cont3,PRL1,PRL3	4,7,7,2,3	KIAA0753
novel_circ_0007735	chr19	-	299	intron:26830458-26830579,intron:26840003-26840050,intron:26840751-26840879	Cont1,Cont2,PRL1,PRL2,PRL3	8,6,9,6,7	RABEP1
novel_circ_0007736	chr19	-	315	intron:26838403-26838540,intron:26840003-26840050,intron:26840751-26840879	Cont1,Cont2,Cont3,PRL1,PRL2,PRL3	13,6,17,4,8,8	RABEP1
novel_circ_0007741	chr19	-	107	exon:27490748-27490854	PRL1,PRL2,PRL3	3,5,2	ASGR2
novel_circ_0007744	chr19	-	174	exon:27497707-27497802,exon:27499959-27500036	Cont1,Cont2,Cont3,PRL2	4,7,4,6	ASGR2
novel_circ_0007756	chr19	+	404	exon:28644735-28644832,exon:28645947-28646100,exon:28664181-28664332	Cont1,Cont2,Cont3,PRL1,PRL2,PRL3	30,54,44,38,59,61	NDEL1
novel_circ_0007761	chr19	-	64	intron:28735658-28735721	Cont1,Cont2,Cont3,PRL1,PRL3	5,2,4,2,7	MYH10
novel_circ_0007763	chr19	-	93	exon:28749795-28749887	Cont1,Cont2,Cont3,PRL1,PRL2,PRL3	6,6,6,2,3,4	MYH10
novel_circ_0007766	chr19	+	393	exon:29203917-29204105,exon:29216482-29216631,exon:29219728-29219781	Cont1,Cont2,Cont3,PRL1,PRL2,PRL3	4,17,27,6,11,16	NTN1
novel_circ_0007782	chr19	+	336	intron:31313487-31313719,intron:31314715-31314817	Cont1,Cont2,Cont3,PRL1,PRL2,PRL3	7,11,14,5,6,10	MAP2K4
novel_circ_0007783	chr19	+	278	exon:31314715-31314817,exon:31332984-31333158	Cont1,Cont2,Cont3,PRL1,PRL2,PRL3	8,6,8,9,9,8	MAP2K4
novel_circ_0007784	chr19	+	223	exon:31314715-31314817,exon:31342466-31342585	Cont1,Cont2,Cont3,PRL1,PRL2	11,4,3,5,3	MAP2K4
novel_circ_0007785	chr19	+	283	exon:31314715-31314817,exon:31349538-31349589,exon:31351313-31351440	Cont1,Cont2,Cont3,PRL1,PRL2,PRL3	7,23,8,9,18,5	MAP2K4
novel_circ_0007789	chr19	+	295	exon:31332984-31333158,exon:31342466-31342585	Cont1,Cont2,Cont3,PRL3	3,5,2,2	MAP2K4
novel_circ_0007790	chr19	+	355	exon:31332984-31333158,exon:31349538-31349589,exon:31351313-31351440	Cont1,Cont2,Cont3,PRL1,PRL2,PRL3	11,2,9,3,8,13	MAP2K4
novel_circ_0007791	chr19	+	420	exon:31342466-31342585,exon:31347055-31347174,exon:31349538-31349589,exon:31351313-31351440	Cont1,Cont2,Cont3,PRL1,PRL2,PRL3	15,8,14,20,15,17	MAP2K4
novel_circ_0007793	chr19	-	428	intergenic_region:33813154-33813387,intergenic_region:33813620-33813698,intergenic_region:33814139-33814205,intergenic_region:33814644-33814691	Cont1,PRL1,PRL2,PRL3	4,3,3,4	--
novel_circ_0007795	chr19	+	318	intergenic_region:33945334-33945511,intergenic_region:33948938-33949077	Cont1,Cont2,PRL1,PRL2,PRL3	4,2,4,4,12	--
novel_circ_0007796	chr19	+	511	intergenic_region:33945334-33945511,intergenic_region:33948938-33949077,intergenic_region:33956264-33956456	Cont1,Cont2,Cont3,PRL1,PRL2,PRL3	12,20,16,15,20,17	--
novel_circ_0007797	chr19	+	361	intergenic_region:33945334-33945511,intergenic_region:33961812-33961994	Cont1,Cont2,Cont3,PRL3	4,6,6,6	--
novel_circ_0007798	chr19	+	292	intergenic_region:33945334-33945511,intergenic_region:33967513-33967626	Cont1,Cont2,Cont3,PRL1,PRL3	11,6,2,7,6	--
novel_circ_0007802	chr19	+	344	exon:34032869-34033015,exon:34034272-34034414,exon:34037186-34037239	Cont1,Cont2,Cont3,PRL1,PRL2,PRL3	6,11,8,3,10,15	NCOR1
novel_circ_0007807	chr19	-	260	exon:34159946-34160048,exon:34161499-34161655	Cont1,Cont2,Cont3,PRL1,PRL2,PRL3	2,5,3,8,8,11	SPECC1
novel_circ_0007808	chr19	-	342	exon:34159946-34160048,exon:34161499-34161655,exon:34166277-34166358	Cont1,Cont2,Cont3,PRL3	2,3,5,2	SPECC1
novel_circ_0007809	chr19	-	329	exon:34166277-34166358,exon:34168225-34168325,exon:34169300-34169445	Cont1,Cont2,Cont3,PRL1,PRL3	2,3,7,2,3	SPECC1
novel_circ_0007810	chr19	-	461	exon:34180217-34180395,exon:34180720-34180793,exon:34183249-34183456	Cont1,Cont2,Cont3,PRL3	12,6,10,15	SPECC1
novel_circ_0007830	chr19	+	540	exon:34417794-34417967,exon:34419047-34419120,exon:34420727-34420828,exon:34421786-34421844,exon:34423719-34423801,exon:34425517-34425564	Cont2,Cont3,PRL1,PRL2,PRL3	6,3,5,2,10	ULK2
novel_circ_0007833	chr19	+	790	exon:34417794-34417967,exon:34419047-34419120,exon:34425517-34425564,exon:34425903-34425991,exon:34431876-34432047,exon:34441353-34441524,exon:34441931-34441991	Cont1,Cont2,Cont3,PRL1,PRL2,PRL3	18,21,17,13,23,14	ULK2
novel_circ_0007850	chr19	-	306	exon:36115511-36115601,exon:36125438-36125563,exon:36127434-36127522	Cont1,Cont2,Cont3,PRL1,PRL2,PRL3	4,8,15,9,4,12	UTP18
novel_circ_0007851	chr19	-	349	exon:36115511-36115601,exon:36115898-36115998,exon:36127434-36127522,exon:36133691-36133758	Cont1,Cont2,Cont3,PRL1,PRL2,PRL3	8,7,15,5,15,22	UTP18
novel_circ_0007854	chr19	+	285	exon:36170474-36170675,exon:36176678-36176760	Cont1,Cont2,Cont3,PRL1,PRL2,PRL3	10,15,4,5,8,12	MBTD1
novel_circ_0007861	chr19	+	317	intergenic_region:36333974-36334044,intergenic_region:36342918-36343012,intergenic_region:36348840-36348990	Cont2,PRL1,PRL2,PRL3	4,3,4,7	--
novel_circ_0007868	chr19	+	635	exon:36662443-36662591,exon:36663291-36663776	Cont1,Cont2,Cont3,PRL1,PRL2,PRL3	87,116,142,78,98,149	ANKRD40
novel_circ_0007871	chr19	-	361	exon:36694007-36694199,exon:36694518-36694685	Cont1,Cont3,PRL1,PRL2,PRL3	7,7,3,2,10	--
novel_circ_0007880	chr19	-	224	exon:37215182-37215268,exon:37215432-37215568	Cont1,Cont2,Cont3,PRL1,PRL2,PRL3	17,27,11,10,17,12	ITGA3
novel_circ_0007881	chr19	-	398	exon:37215182-37215268,exon:37215347-37215568,exon:37215694-37215782	Cont1,Cont2,Cont3,PRL1,PRL2,PRL3	607,682,1157,494,722,1628	ITGA3
novel_circ_0007882	chr19	-	205	exon:37222957-37223033,exon:37223359-37223486	Cont1,Cont2,Cont3,PRL1,PRL2,PRL3	4,3,4,4,4,4	ITGA3
novel_circ_0007886	chr19	-	83	intergenic_region:37409730-37409812	PRL1,PRL2,PRL3	2,2,7	--
novel_circ_0007891	chr19	-	266	intergenic_region:38559611-38559788,intergenic_region:38579904-38579991	Cont1,Cont2,Cont3,PRL1,PRL2	9,7,4,7,12	--
novel_circ_0007893	chr19	+	249	exon:38746442-38746547,exon:38778984-38779009,exon:38795033-38795149	Cont1,Cont2,Cont3,PRL2,PRL3	2,7,2,3,4	SKAP1
novel_circ_0007895	chr19	+	319	intergenic_region:39001000-39001108,intergenic_region:39001430-39001639	Cont1,Cont2,Cont3,PRL1,PRL2,PRL3	9,5,20,2,4,11	--
novel_circ_0007902	chr19	-	312	exon:39465017-39465064,exon:39465335-39465490,exon:39465970-39466077	Cont1,Cont2,Cont3,PRL1,PRL2,PRL3	7,13,11,5,17,7	NPEPPS
novel_circ_0007904	chr19	-	512	exon:39465017-39465064,exon:39465335-39465490,exon:39465970-39466077,exon:39469114-39469170,exon:39469789-39469931	Cont1,Cont2,Cont3,PRL1,PRL2,PRL3	4,4,11,8,4,5	NPEPPS
novel_circ_0007909	chr19	-	426	exon:39474633-39474719,exon:39476100-39476234,exon:39478084-39478223,exon:39479969-39480032	Cont2,Cont3,PRL1,PRL2,PRL3	3,3,4,5,3	NPEPPS
novel_circ_0007938	chr19	-	244	exon:41303709-41303806,exon:41303994-41304139	Cont1,Cont2,Cont3,PRL1,PRL2,PRL3	21,20,11,17,31,10	TOP2A
novel_circ_0007944	chr19	-	231	exon:42971998-42972090,exon:42984421-42984558	Cont1,Cont2,Cont3,PRL1,PRL2,PRL3	8,6,3,2,6,8	STAT5B
novel_circ_0007950	chr19	-	246	exon:43765003-43765108,exon:43766147-43766286	Cont1,Cont2,PRL1,PRL2,PRL3	30,74,54,41,43	BRCA1
novel_circ_0007954	chr19	-	279	exon:44650613-44650802,exon:44650905-44650993	Cont1,Cont2,Cont3,PRL1,PRL3	2,3,4,4,8	UBF
novel_circ_0007957	chr19	-	275	exon:44826326-44826456,exon:44839471-44839614	Cont1,Cont2,PRL1,PRL2,PRL3	5,4,5,3,2	GPATCH8
novel_circ_0007958	chr19	-	299	exon:44839471-44839614,exon:44859523-44859609,exon:44860998-44861065	Cont1,Cont2,Cont3,PRL3	6,11,4,5	GPATCH8
novel_circ_0007964	chr19	-	177	exon:45156677-45156777,exon:45157219-45157294	Cont1,Cont2,Cont3,PRL1,PRL2,PRL3	12,5,7,5,8,8	GJC1
novel_circ_0007965	chr19	-	315	exon:45266283-45266410,exon:45266768-45266954	Cont1,Cont2,Cont3,PRL1,PRL2,PRL3	13,14,21,7,8,25	KIF18B
novel_circ_0007967	chr19	+	254	exon:45387150-45387258,exon:45389842-45389986	Cont1,Cont2,Cont3,PRL1,PRL2,PRL3	6,25,9,8,7,11	NMT1
novel_circ_0007977	chr19	-	309	exon:46683242-46683437,exon:46684232-46684344	Cont1,Cont2,Cont3,PRL1,PRL2,PRL3	8,14,19,3,17,36	KANSL1
novel_circ_0007978	chr19	-	414	exon:46683242-46683437,exon:46684232-46684344,exon:46693783-46693887	Cont1,Cont2,Cont3,PRL1,PRL2,PRL3	8,17,19,16,15,26	KANSL1
novel_circ_0007979	chr19	-	556	exon:46683242-46683437,exon:46684232-46684344,exon:46693783-46693887,exon:46705127-46705268	Cont1,Cont2,Cont3,PRL1,PRL2,PRL3	20,29,35,15,20,32	KANSL1
novel_circ_0007980	chr19	-	247	exon:46693783-46693887,exon:46705127-46705268	Cont1,Cont2,Cont3,PRL1,PRL2,PRL3	18,21,10,17,17,19	KANSL1
novel_circ_0007988	chr19	-	268	exon:46863216-46863385,exon:46873743-46873840	Cont1,Cont2,Cont3,PRL1,PRL2,PRL3	6,15,6,6,12,8	CDC27
novel_circ_0007989	chr19	-	126	exon:46878689-46878814	Cont1,Cont2,Cont3,PRL1,PRL2,PRL3	3,10,3,4,3,5	CDC27
novel_circ_0007990	chr19	-	350	exon:46878689-46878814,exon:46880089-46880236,exon:46888830-46888905	Cont1,Cont3,PRL1,PRL2,PRL3	2,9,10,4,5	CDC27
novel_circ_0007992	chr19	+	262	intron:46998196-46998261,intron:46998359-46998554	Cont1,PRL1,PRL2,PRL3	4,2,3,6	INTB3
novel_circ_0007999	chr19	+	282	exon:47598486-47598557,exon:47599496-47599565,exon:47600573-47600616,exon:47601338-47601433	Cont1,Cont2,Cont3,PRL1,PRL2,PRL3	7,26,6,9,21,24	TLK2
novel_circ_0008000	chr19	+	450	exon:47598486-47598557,exon:47599496-47599565,exon:47600573-47600616,exon:47601338-47601433,exon:47612416-47612583	Cont1,Cont2,Cont3,PRL1,PRL2,PRL3	13,18,19,7,12,25	TLK2
novel_circ_0008003	chr19	+	437	exon:47624194-47624289,exon:47625631-47625723,exon:47629160-47629270,exon:47630487-47630623	Cont1,Cont2,Cont3,PRL1,PRL2,PRL3	21,45,16,19,41,23	TLK2
novel_circ_0008009	chr19	+	663	exon:47721724-47722125,exon:47723552-47723665,exon:47724126-47724272	Cont1,Cont2,Cont3,PRL1,PRL2,PRL3	9,26,32,13,10,46	MRC2
novel_circ_0008014	chr19	+	238	exon:47739980-47740080,exon:47740377-47740513	Cont1,Cont2,Cont3,PRL1,PRL2,PRL3	33,30,25,20,28,63	MRC2
novel_circ_0008031	chr19	-	121	exon:49388932-49389052	Cont2,PRL1,PRL2,PRL3	7,3,6,2	SMURF2
novel_circ_0008032	chr19	-	432	exon:49392187-49392324,exon:49393087-49393265,exon:49395009-49395123	Cont1,Cont2,Cont3,PRL1,PRL2,PRL3	9,24,22,9,15,22	SMURF2
novel_circ_0008035	chr19	-	243	exon:49403865-49404023,exon:49413820-49413903	Cont1,Cont2,Cont3,PRL1,PRL2,PRL3	10,15,18,12,9,17	SMURF2
novel_circ_0008048	chr19	+	261	intergenic_region:50370682-50370806,intergenic_region:50378208-50378343	Cont1,Cont2,Cont3,PRL3	4,3,6,2	--
novel_circ_0008053	chr19	-	368	exon:50491846-50491940,exon:50492191-50492265,exon:50493327-50493387,exon:50494007-50494143	Cont1,Cont2,Cont3,PRL2,PRL3	3,4,6,4,5	TBCD
novel_circ_0008054	chr19	-	547	exon:50491846-50491940,exon:50492191-50492265,exon:50493327-50493387,exon:50494007-50494143,exon:50497832-50497964,exon:50499414-50499459	Cont1,Cont2,Cont3,PRL1,PRL2,PRL3	9,11,24,8,7,28	TBCD
novel_circ_0008055	chr19	-	349	exon:50491846-50491940,exon:50492191-50492265,exon:50499414-50499459,exon:50511752-50511884	Cont1,Cont2,Cont3,PRL2,PRL3	5,8,12,5,4	TBCD
novel_circ_0008056	chr19	-	400	exon:50521533-50521588,exon:50523500-50523643,exon:50524885-50524986,exon:50525950-50526047	Cont1,Cont3,PRL1,PRL2,PRL3	7,5,5,6,4	TBCD
novel_circ_0008057	chr19	-	450	exon:50556243-50556365,exon:50557293-50557375,exon:50558479-50558570,exon:50558947-50559098	Cont1,Cont2,Cont3,PRL1,PRL2,PRL3	4,5,10,2,6,9	FN3KRP
novel_circ_0008063	chr19	-	405	intergenic_region:50660936-50661145,intergenic_region:50695203-50695397	Cont1,Cont2,Cont3,PRL1,PRL2,PRL3	5,5,9,4,11,6	--
novel_circ_0008065	chr19	+	415	exon:51284815-51285229	Cont1,Cont2,Cont3,PRL1,PRL2,PRL3	4,13,11,8,8,3	CCDC57
novel_circ_0008075	chr19	-	281	exon:51738215-51738495	Cont1,Cont2,Cont3,PRL1,PRL3	2,17,6,5,5	HGS
novel_circ_0008084	chr19	-	272	exon:52223104-52223241,exon:52223824-52223895,exon:52224387-52224448	Cont1,Cont2,Cont3,PRL1,PRL2,PRL3	13,11,15,12,8,12	BAIAP2
novel_circ_0008086	chr19	+	210	exon:5238684-5238776,exon:5239880-5239996	Cont1,Cont2,Cont3,PRL1,PRL2,PRL3	3,3,3,10,7,5	TOM1L1
novel_circ_0008092	chr19	+	313	exon:5262366-5262499,exon:5266733-5266793,exon:5267127-5267244	Cont1,Cont2,PRL1,PRL2,PRL3	5,2,3,2,5	TOM1L1
novel_circ_0008093	chr19	+	410	exon:5262366-5262499,exon:5266733-5266793,exon:5267127-5267244,exon:5268724-5268820	Cont1,Cont2,Cont3,PRL1,PRL2,PRL3	12,11,19,11,3,15	TOM1L1
novel_circ_0008094	chr19	+	276	exon:5266733-5266793,exon:5267127-5267244,exon:5268724-5268820	Cont2,Cont3,PRL1,PRL2,PRL3	3,5,3,9,3	TOM1L1
novel_circ_0008108	chr19	+	134	exon:5433080-5433213	Cont1,Cont2,Cont3,PRL1,PRL2,PRL3	3,13,9,5,8,7	STXBP4
novel_circ_0008109	chr19	-	296	exon:54409377-54409505,exon:54413664-54413754,exon:54413996-54414071	Cont1,Cont2,Cont3,PRL2,PRL3	7,8,6,5,6	PGS1
novel_circ_0008110	chr19	-	278	exon:54409377-54409505,exon:54413996-54414144	Cont1,Cont2,Cont3,PRL1,PRL2,PRL3	4,14,15,5,11,13	PGS1
novel_circ_0008113	chr19	-	316	intron:54581735-54581945,intron:54582027-54582131	Cont1,Cont2,Cont3,PRL1,PRL2,PRL3	6,13,17,4,3,12	AFMID
novel_circ_0008113	chr19	-	316	intron:54581735-54581945,intron:54582027-54582131	Cont1,Cont2,Cont3,PRL1,PRL2,PRL3	6,13,17,4,3,12	AFMID
novel_circ_0008121	chr19	+	349	exon:55812083-55812257,exon:55813425-55813598	Cont1,Cont2,Cont3,PRL1,PRL2,PRL3	8,10,5,8,2,8	ST6GALNAC2
novel_circ_0008126	chr19	+	362	intron:56146308-56146669	Cont1,Cont2,Cont3,PRL1,PRL2,PRL3	9,10,16,10,8,19	RNF157
novel_circ_0008136	chr19	-	262	exon:57056981-57057129,exon:57057448-57057560	Cont1,Cont2,Cont3,PRL1,PRL2,PRL3	22,8,15,11,15,10	CDR2L
novel_circ_0008138	chr19	+	435	exon:57169461-57169556,exon:57169755-57169877,exon:57170018-57170131,exon:57170440-57170541	Cont1,Cont2,Cont3,PRL1,PRL2,PRL3	25,19,27,11,25,29	FDXR
novel_circ_0008140	chr19	-	317	exon:57247631-57247708,exon:57251822-57251943,exon:57262658-57262774	Cont1,Cont2,Cont3,PRL2,PRL3	3,4,4,3,2	TMEM104
novel_circ_0008145	chr19	-	766	exon:5827317-5827386,exon:5829501-5829602,exon:5831120-5831194,exon:5834653-5834813,exon:5835371-5835517,exon:5835734-5835862,exon:5839692-5839773	Cont1,Cont2,Cont3,PRL1,PRL2,PRL3	22,61,16,26,34,40	MMD
novel_circ_0008146	chr19	-	243	exon:5834653-5834813,exon:5839692-5839773	Cont1,Cont2,PRL1,PRL2,PRL3	4,2,6,6,4	MMD
novel_circ_0008148	chr19	+	317	exon:58788167-58788285,exon:58793997-58794035,exon:58829997-58830155	Cont1,Cont2,Cont3,PRL1,PRL3	5,5,5,2,15	SLC39A11
novel_circ_0008161	chr19	+	279	intergenic_region:59231216-59231290,intergenic_region:59234022-59234126,intergenic_region:59234985-59235083	Cont1,Cont2,Cont3,PRL1,PRL2,PRL3	14,8,12,8,14,3	--
novel_circ_0008162	chr19	+	204	intergenic_region:59234022-59234126,intergenic_region:59234985-59235083	Cont1,Cont2,Cont3,PRL1,PRL2,PRL3	62,94,53,79,64,39	--
novel_circ_0008175	chr19	-	303	intergenic_region:62930491-62930580,intergenic_region:62966280-62966429,intergenic_region:62973322-62973384	Cont1,Cont2,Cont3,PRL1,PRL2,PRL3	21,32,43,12,34,62	--
novel_circ_0008176	chr19	-	213	intergenic_region:62966280-62966429,intergenic_region:62973322-62973384	Cont1,Cont2,Cont3,PRL1,PRL2,PRL3	12,7,4,11,5,10	--
novel_circ_0008177	chr19	-	291	exon:63070101-63070283,exon:63080344-63080451	Cont2,PRL1,PRL2,PRL3	6,4,4,5	--
novel_circ_0008178	chr19	-	244	exon:63080344-63080451,exon:63093849-63093984	Cont1,Cont2,Cont3,PRL1	5,6,24,7	--
novel_circ_0008179	chr19	-	507	exon:63070101-63070283,exon:63080344-63080451,exon:63093849-63093984,exon:63126286-63126365	Cont1,Cont2,Cont3,PRL1,PRL2,PRL3	8,26,34,13,14,50	--
novel_circ_0008190	chr19	-	308	exon:63131882-63131941,exon:63132788-63132880,exon:63135684-63135838	Cont1,Cont2,Cont3,PRL1,PRL2,PRL3	6,9,8,3,13,5	--
novel_circ_0008199	chr19	-	580	exon:63152884-63153027,exon:63155146-63155264,exon:63159287-63159386,exon:63171245-63171292,exon:63180651-63180728,exon:63182976-63183066	Cont1,Cont2,Cont3,PRL1,PRL2	11,10,2,20,18	--
novel_circ_0008202	chr19	-	295	exon:63170910-63170987,exon:63171245-63171292,exon:63180651-63180728,exon:63182976-63183066	Cont1,Cont2,Cont3,PRL1,PRL2,PRL3	15,15,18,15,8,16	--
novel_circ_0008203	chr19	-	600	exon:63170910-63170987,exon:63171245-63171292,exon:63180651-63180728,exon:63182976-63183066,exon:63207936-63208126,exon:63210755-63210868	Cont1,Cont2,Cont3,PRL1,PRL2,PRL3	7,11,19,16,6,11	--
novel_circ_0008204	chr19	-	309	exon:63180651-63180728,exon:63182399-63182538,exon:63182976-63183066	Cont1,Cont2,Cont3,PRL1,PRL2,PRL3	9,20,12,8,19,28	--
novel_circ_0008205	chr19	-	456	exon:63180651-63180728,exon:63182976-63183066,exon:63205868-63206040,exon:63210755-63210868	Cont1,Cont2,Cont3,PRL1,PRL2,PRL3	18,14,22,11,29,31	--
novel_circ_0008207	chr19	-	287	exon:63205868-63206040,exon:63210755-63210868	Cont2,Cont3,PRL1,PRL2,PRL3	5,4,6,11,4	--
novel_circ_0008212	chr19	+	241	exon:63500603-63500714,exon:63504842-63504970	Cont1,Cont2,PRL1,PRL2,PRL3	6,11,6,8,2	PRKCA
novel_circ_0008214	chr19	+	368	exon:63526391-63526526,exon:63527586-63527720,exon:63527968-63528064	Cont1,Cont2,Cont3,PRL1,PRL2,PRL3	5,5,3,6,3,4	PRKCA
novel_circ_0008215	chr19	-	392	exon:63795162-63795369,exon:63816672-63816855	Cont2,Cont3,PRL1,PRL2,PRL3	4,3,2,7,4	HELZ
novel_circ_0008225	chr19	-	330	exon:7950941-7951174,exon:7954400-7954495	Cont1,Cont2,Cont3,PRL1,PRL2,PRL3	4,16,14,5,18,14	TRIM25
novel_circ_0008226	chr19	-	135	exon:7996241-7996288,exon:7996781-7996867	Cont1,Cont2,Cont3,PRL1,PRL2,PRL3	19,6,14,7,20,6	COIL
novel_circ_0008227	chr19	-	128	exon:8918209-8918336	Cont1,Cont2,Cont3,PRL1,PRL2,PRL3	6,3,4,4,9,9	CUEDC1
novel_circ_0008228	chr19	-	166	intergenic_region:9036479-9036525,intergenic_region:9039629-9039747	Cont2,PRL1,PRL2,PRL3	4,6,7,2	--
novel_circ_0008229	chr19	-	187	exon:9038351-9038418,exon:9039629-9039747	Cont1,Cont2,Cont3,PRL2	13,11,4,6	SRSF1
novel_circ_0008231	chr19	-	368	intergenic_region:9847714-9847850,intergenic_region:9851464-9851694	Cont1,Cont2,Cont3,PRL1,PRL2,PRL3	11,8,10,9,18,20	--
novel_circ_0008234	chr19	+	266	exon:9896147-9896280,exon:9904464-9904595	Cont2,Cont3,PRL1,PRL2,PRL3	3,7,5,9,9	RAD51C
novel_circ_0008236	chr1	-	286	exon:1000934-1001051,exon:1004447-1004568,exon:1006971-1007016	Cont1,Cont2,Cont3,PRL1,PRL2,PRL3	3,3,8,11,4,4	ITSN1
novel_circ_0008240	chr1	-	188	exon:10052639-10052723,exon:10061210-10061312	Cont1,Cont2,PRL1,PRL2,PRL3	4,4,2,7,2	GABPA
novel_circ_0008244	chr1	-	248	exon:10057162-10057306,exon:10061210-10061312	Cont1,Cont2,Cont3,PRL1,PRL2,PRL3	3,22,7,6,10,4	GABPA
novel_circ_0008245	chr1	-	248	exon:10057162-10057306,exon:10061210-10061312	Cont1,Cont2,Cont3,PRL1	2,3,2,5	GABPA
novel_circ_0008247	chr1	-	287	exon:10104302-10104454,exon:10105878-10105945,exon:10111877-10111942	Cont1,Cont2,Cont3,PRL1,PRL3	4,3,4,2,12	JAM2
novel_circ_0008251	chr1	-	475	exon:106974569-106974679,exon:106975119-106975189,exon:106976477-106976583,exon:106977939-106978011,exon:106978787-106978899	Cont1,Cont2,Cont3,PRL1,PRL2,PRL3	11,10,24,9,12,27	NMD3
novel_circ_0008252	chr1	-	440	exon:106984871-106985016,exon:106985926-106986043,exon:106990275-106990371,exon:106991054-106991132	Cont1,Cont2,Cont3,PRL1,PRL2,PRL3	3,9,6,3,6,7	NMD3
novel_circ_0008261	chr1	-	420	exon:107910377-107910562,exon:107912182-107912415	Cont1,Cont2,Cont3,PRL2,PRL3	3,5,8,2,13	SMC4
novel_circ_0008284	chr1	-	322	exon:110260308-110260433,exon:110260726-110260921	Cont1,Cont2,Cont3,PRL1,PRL2,PRL3	111,138,72,75,128,96	RSRC1
novel_circ_0008287	chr1	-	300	exon:111464370-111464669	Cont1,Cont2,Cont3,PRL1,PRL2,PRL3	15,16,15,7,16,12	--
novel_circ_0008296	chr1	-	499	exon:112663612-112663715,exon:112666230-112666327,exon:112672053-112672167,exon:112675574-112675755	Cont1,Cont2,Cont3,PRL1,PRL2,PRL3	26,32,29,17,38,27	GMPS
novel_circ_0008298	chr1	-	297	exon:112672053-112672167,exon:112675574-112675755	Cont1,Cont2,Cont3,PRL1,PRL2,PRL3	20,22,20,9,15,20	GMPS
novel_circ_0008300	chr1	+	191	exon:112741476-112741666	Cont1,Cont2,Cont3,PRL1,PRL2	9,15,3,5,7	SLC33A1
novel_circ_0008305	chr1	+	358	intergenic_region:112891464-112891536,intergenic_region:112891654-112891938	Cont1,Cont2,Cont3,PRL1,PRL2,PRL3	6,8,8,3,4,6	--
novel_circ_0008324	chr1	-	457	exon:117908174-117908333,exon:117912866-117913057,exon:117917344-117917448	Cont1,Cont2,Cont3,PRL1,PRL2,PRL3	3,9,4,3,2,5	MED12L
novel_circ_0008327	chr1	-	291	exon:119200153-119200246,exon:119214229-119214334,exon:119218677-119218767	Cont2,Cont3,PRL1,PRL2,PRL3	8,12,7,12,15	RNF13
novel_circ_0008328	chr1	-	379	exon:119200153-119200246,exon:119214229-119214334,exon:119218677-119218767,exon:119225114-119225201	Cont2,Cont3,PRL1,PRL2,PRL3	4,2,4,6,3	RNF13
novel_circ_0008333	chr1	+	434	intergenic_region:119437949-119438382	Cont1,Cont2,Cont3,PRL3	2,12,2,13	--
novel_circ_0008334	chr1	-	386	exon:119949730-119949824,exon:119960093-119960274,exon:119963846-119963954	Cont1,Cont2,Cont3,PRL1,PRL2,PRL3	4,17,33,14,10,14	HPS3
novel_circ_0008338	chr1	-	291	exon:119960093-119960274,exon:119963846-119963954	Cont1,Cont2,Cont3,PRL1,PRL2,PRL3	11,12,28,16,18,19	HPS3
novel_circ_0008342	chr1	+	453	intergenic_region:120962214-120962277,intergenic_region:120973985-120974096,intergenic_region:121002184-121002243,intergenic_region:121003654-121003870	Cont1,Cont2,Cont3,PRL1,PRL2,PRL3	19,32,55,17,34,76	--
novel_circ_0008345	chr1	+	245	exon:122922616-122922657,exon:122926005-122926207	Cont1,Cont2,Cont3,PRL1,PRL2,PRL3	2,5,4,3,2,5	PLSCR2
novel_circ_0008346	chr1	+	319	exon:123376263-123376354,exon:123377022-123377111,exon:123379725-123379861	Cont1,Cont2,Cont3,PRL1,PRL2,PRL3	13,17,12,11,10,6	PLOD2
novel_circ_0008361	chr1	+	381	exon:127195869-127196124,exon:127206956-127207080	Cont1,Cont2,Cont3,PRL2,PRL3	3,9,2,6,3	PCOLCE2
novel_circ_0008362	chr1	+	137	exon:127210361-127210497	Cont1,Cont2,Cont3,PRL1,PRL2,PRL3	4,9,8,5,4,3	PCOLCE2
novel_circ_0008366	chr1	-	284	exon:127272694-127272837,exon:127274479-127274618	Cont1,Cont2,Cont3,PRL1,PRL2,PRL3	9,6,5,3,11,3	TRPC1
novel_circ_0008368	chr1	-	144	exon:127272694-127272837	Cont1,Cont2,Cont3,PRL1,PRL2	2,4,5,4,4	TRPC1
novel_circ_0008378	chr1	-	294	exon:127372244-127372373,exon:127374205-127374368	Cont3,PRL1,PRL2,PRL3	7,6,2,16	PLS1
novel_circ_0008384	chr1	+	495	exon:127512177-127512307,exon:127513671-127513814,exon:127515959-127516052,exon:127517047-127517172	Cont1,Cont2,Cont3,PRL1,PRL2,PRL3	2,11,15,17,11,8	ATR
novel_circ_0008387	chr1	+	391	exon:127512177-127512307,exon:127513671-127513814,exon:127532385-127532500	Cont1,Cont2,Cont3,PRL1,PRL2,PRL3	9,2,3,2,5,9	ATR
novel_circ_0008407	chr1	+	243	exon:127785755-127785830,exon:127786368-127786429,exon:127790485-127790589	Cont1,Cont2,Cont3,PRL1,PRL3	7,7,9,5,14	GK5
novel_circ_0008408	chr1	+	526	exon:127785755-127785830,exon:127786368-127786429,exon:127786782-127786842,exon:127788994-127789120,exon:127790485-127790589,exon:127801500-127801594	Cont1,Cont2,Cont3,PRL3	4,5,13,13	GK5
novel_circ_0008413	chr1	+	298	exon:127809210-127809313,exon:127810223-127810282,exon:127811163-127811296	Cont1,Cont3,PRL1,PRL2,PRL3	2,6,5,3,9	GK5
novel_circ_0008422	chr1	+	438	exon:127977933-127978036,exon:127981010-127981173,exon:127982126-127982247,exon:127985248-127985295	Cont1,Cont2,Cont3,PRL1,PRL2,PRL3	4,8,21,2,9,19	TFDP2
novel_circ_0008428	chr1	-	293	exon:128060332-128060516,exon:128066222-128066329	Cont1,Cont2,Cont3,PRL1,PRL2,PRL3	7,26,16,6,4,6	ATP1B3
novel_circ_0008436	chr1	-	394	exon:128417584-128417660,exon:128426845-128426939,exon:128436415-128436518,exon:128442188-128442305	Cont1,Cont2,Cont3,PRL1,PRL2,PRL3	74,110,93,56,101,83	RASA2
novel_circ_0008438	chr1	-	386	intron:128417584-128417660,intron:128426845-128426939,intron:128456856-128457069	Cont1,Cont2,Cont3,PRL1,PRL2,PRL3	12,20,8,16,27,12	RASA2
novel_circ_0008439	chr1	-	317	exon:128426845-128426939,exon:128436415-128436518,exon:128442188-128442305	Cont1,Cont2,Cont3,PRL1,PRL2,PRL3	32,72,40,48,42,26	RASA2
novel_circ_0008442	chr1	-	222	exon:128436415-128436518,exon:128442188-128442305	Cont1,Cont2,Cont3,PRL1,PRL2,PRL3	5,21,9,23,11,7	RASA2
novel_circ_0008447	chr1	-	390	intergenic_region:128573510-128573614,intergenic_region:128588775-128588840,intergenic_region:128606946-128607020,intergenic_region:128608129-128608272	Cont1,Cont2,Cont3,PRL1,PRL2,PRL3	2,4,6,2,6,8	--
novel_circ_0008452	chr1	+	308	intron:130776651-130776743,intron:130819706-130819920	Cont1,Cont2,Cont3,PRL1,PRL2,PRL3	24,40,40,21,49,27	COPB2
novel_circ_0008459	chr1	+	366	intergenic_region:131588880-131588939,intergenic_region:131591146-131591270,intergenic_region:131596777-131596957	Cont1,Cont2,Cont3,PRL1,PRL2,PRL3	7,15,13,3,7,4	--
novel_circ_0008461	chr1	+	521	exon:131591146-131591270,exon:131596123-131596213,exon:131596335-131596458,exon:131596777-131596957	Cont1,Cont2,Cont3,PRL1,PRL2,PRL3	69,128,116,105,127,101	CEP70
novel_circ_0008465	chr1	+	396	exon:131596123-131596213,exon:131596335-131596458,exon:131596777-131596957	Cont1,Cont2,Cont3,PRL1,PRL2,PRL3	4,12,9,5,4,6	CEP70
novel_circ_0008468	chr1	+	249	exon:131631558-131631642,exon:131631739-131631827,exon:131633369-131633443	Cont1,Cont2,Cont3,PRL1	2,10,2,6	CEP70
novel_circ_0008469	chr1	+	355	exon:131631558-131631642,exon:131631739-131631827,exon:131633369-131633443,exon:131642692-131642797	Cont1,Cont2,Cont3,PRL1,PRL2,PRL3	5,17,8,4,17,19	CEP70
novel_circ_0008480	chr1	-	313	exon:131945682-131945779,exon:131945884-131946026,exon:131947375-131947446	Cont1,Cont2,Cont3,PRL1,PRL2,PRL3	6,4,4,3,4,5	ARMC8
novel_circ_0008488	chr1	-	244	exon:133338996-133339239	Cont1,Cont2,PRL1,PRL2,PRL3	34,44,44,52,22	NCK1
novel_circ_0008489	chr1	-	322	intron:133338996-133339317	Cont2,Cont3,PRL1,PRL2,PRL3	7,3,2,4,4	NCK1
novel_circ_0008490	chr1	-	371	intron:133338996-133339239,intron:133346987-133347113	Cont1,Cont2,Cont3,PRL1,PRL2,PRL3	6,9,9,16,7,9	NCK1
novel_circ_0008495	chr1	+	264	intron:133766262-133766525	Cont1,Cont2,Cont3,PRL1,PRL2,PRL3	67,66,37,34,76,44	STAG1
novel_circ_0008507	chr1	-	436	exon:134069912-134070035,exon:134085756-134085837,exon:134087434-134087554,exon:134090180-134090288	Cont1,Cont2,Cont3,PRL1,PRL2,PRL3	18,10,38,4,13,41	PCCB
novel_circ_0008508	chr1	-	312	exon:134085756-134085837,exon:134087434-134087554,exon:134090180-134090288	Cont1,Cont2,Cont3,PRL1,PRL2,PRL3	8,7,13,7,9,20	PCCB
novel_circ_0008513	chr1	+	321	exon:1342975-1343114,exon:1345087-1345199,exon:1346484-1346551	Cont1,Cont2,Cont3,PRL1,PRL2,PRL3	9,12,10,12,21,23	TMEM50B
novel_circ_0008514	chr1	-	296	exon:134304946-134305035,exon:134305738-134305786,exon:134310923-134311079	Cont1,Cont2,Cont3,PRL1,PRL2,PRL3	9,9,12,9,12,9	PPP2R3A
novel_circ_0008522	chr1	-	333	exon:135910282-135910395,exon:135916419-135916541,exon:135917366-135917461	Cont1,Cont2,PRL1,PRL2,PRL3	4,9,8,11,15	CEP63
novel_circ_0008525	chr1	-	247	intergenic_region:135934051-135934228,intergenic_region:135935148-135935216	Cont1,Cont2,Cont3,PRL1,PRL2,PRL3	7,15,14,4,5,5	--
novel_circ_0008529	chr1	+	556	exon:136209049-136209170,exon:136220666-136220765,exon:136222547-136222681,exon:136225680-136225733,exon:136229243-136229387	Cont1,Cont2,Cont3,PRL1,PRL2,PRL3	27,24,14,23,26,31	--
novel_circ_0008530	chr1	+	392	exon:136209049-136209170,exon:136257561-136257670,exon:136257836-136257995	Cont1,Cont2,Cont3,PRL1,PRL2	10,6,2,6,7	--
novel_circ_0008532	chr1	+	380	exon:136220666-136220765,exon:136222547-136222681,exon:136229243-136229387	Cont1,Cont2,Cont3,PRL1,PRL2,PRL3	5,12,15,4,10,15	--
novel_circ_0008534	chr1	+	395	exon:136220666-136220765,exon:136222547-136222681,exon:136257836-136257995	Cont1,Cont3,PRL1,PRL2,PRL3	3,4,8,5,13	--
novel_circ_0008539	chr1	+	254	exon:136236365-136236465,exon:136242178-136242260,exon:136249033-136249102	Cont1,Cont2,Cont3,PRL1,PRL2,PRL3	14,36,24,23,21,10	--
novel_circ_0008540	chr1	+	584	exon:136236365-136236465,exon:136239812-136239941,exon:136242178-136242260,exon:136257561-136257670,exon:136257836-136257995	Cont1,Cont2,Cont3,PRL1,PRL2,PRL3	51,75,90,66,61,85	--
novel_circ_0008543	chr1	+	403	exon:136256548-136256680,exon:136257561-136257670,exon:136257836-136257995	Cont1,Cont2,Cont3,PRL1,PRL2,PRL3	5,5,12,9,4,21	--
novel_circ_0008551	chr1	+	197	exon:136842610-136842806	Cont1,Cont2,Cont3,PRL1	6,2,9,3	TOPBP1
novel_circ_0008557	chr1	+	162	exon:136885309-136885470	Cont1,Cont2,Cont3,PRL2,PRL3	6,8,8,6,3	TOPBP1
novel_circ_0008558	chr1	+	419	exon:136879085-136879251,exon:136885047-136885136,exon:136885309-136885470	Cont1,Cont2,Cont3,PRL1,PRL2,PRL3	32,21,19,22,18,12	TOPBP1
novel_circ_0008562	chr1	-	233	exon:137974925-137975052,exon:137975232-137975336	Cont1,Cont2,Cont3,PRL1,PRL2	4,9,3,9,11	UBA5
novel_circ_0008563	chr1	-	405	exon:137974925-137975052,exon:137975232-137975336,exon:137977206-137977290,exon:137981406-137981492	Cont1,Cont2,Cont3,PRL1,PRL2,PRL3	18,23,36,25,23,28	UBA5
novel_circ_0008564	chr1	-	479	exon:137974925-137975052,exon:137975232-137975336,exon:137983365-137983474,exon:137986427-137986516,exon:137986632-137986677	Cont1,Cont2,Cont3,PRL1,PRL2,PRL3	8,22,13,9,12,18	UBA5
novel_circ_0008565	chr1	-	435	intron:137974925-137975052,intron:137975232-137975336,intron:137986427-137986516,intron:137986632-137986677,intron:137990626-137990691	Cont1,Cont2,Cont3,PRL1,PRL2,PRL3	13,18,14,8,7,13	UBA5
novel_circ_0008576	chr1	-	100	exon:138239026-138239125	Cont1,Cont2,Cont3,PRL1,PRL2	3,6,8,4,10	DNAJC13
novel_circ_0008584	chr1	+	426	exon:139902069-139902168,exon:139903736-139903796,exon:139920159-139920267,exon:139922262-139922339,exon:139924527-139924604	Cont1,Cont2,Cont3,PRL1,PRL2,PRL3	4,7,9,7,6,8	MRPL3
novel_circ_0008587	chr1	-	329	exon:140207645-140207759,exon:140212217-140212310,exon:140215278-140215397	Cont1,Cont2,Cont3,PRL2,PRL3	4,5,6,4,19	NEK11
novel_circ_0008590	chr1	-	169	exon:140368307-140368431,exon:140372880-140372923	Cont1,Cont2,PRL1,PRL2,PRL3	2,3,7,7,8	ATP2C1
novel_circ_0008594	chr1	-	315	intron:140378997-140379087,intron:140379182-140379405	Cont1,Cont2,Cont3,PRL1,PRL3	2,4,15,6,13	ATP2C1
novel_circ_0008603	chr1	-	399	exon:140434714-140434822,exon:140435175-140435236,exon:140444752-140444868,exon:140446131-140446241	Cont1,Cont2,Cont3,PRL1,PRL2,PRL3	6,18,16,15,9,10	ATP2C1
novel_circ_0008606	chr1	-	320	exon:140762523-140762689,exon:140769169-140769321	Cont1,Cont2,Cont3,PRL1,PRL2,PRL3	18,14,4,10,19,10	BRWD1
novel_circ_0008624	chr1	-	213	exon:140825412-140825452,exon:140826250-140826350,exon:140828103-140828173	Cont1,Cont2,Cont3,PRL1,PRL2,PRL3	17,12,6,6,6,3	BRWD1
novel_circ_0008626	chr1	-	394	exon:140828103-140828173,exon:140835723-140835823,exon:140839987-140840208	Cont1,Cont2,Cont3,PRL1,PRL3	13,6,5,14,8	BRWD1
novel_circ_0008629	chr1	-	323	exon:140835723-140835823,exon:140839987-140840208	PRL1,PRL2,PRL3	2,3,4	BRWD1
novel_circ_0008631	chr1	-	351	exon:140835723-140835823,exon:140842086-140842184,exon:140844219-140844369	Cont1,Cont2,Cont3,PRL1,PRL2,PRL3	41,51,68,25,40,55	BRWD1
novel_circ_0008633	chr1	-	383	exon:140839987-140840208,exon:140841446-140841606	Cont1,Cont2,Cont3,PRL1,PRL2,PRL3	6,3,6,7,7,17	BRWD1
novel_circ_0008635	chr1	+	234	intron:140955439-140955557,intron:140956222-140956336	Cont1,Cont2,Cont3,PRL1,PRL2,PRL3	5,12,6,4,3,7	WRB
novel_circ_0008642	chr1	+	89	exon:142919420-142919508	Cont1,Cont2,Cont3,PRL1,PRL2	6,5,3,5,2	BACE2
novel_circ_0008643	chr1	+	169	exon:142953112-142953280	Cont1,Cont2,Cont3,PRL1,PRL2,PRL3	3,17,4,9,13,6	BACE2
novel_circ_0008644	chr1	+	366	exon:142937703-142937831,exon:142941546-142941680,exon:142943637-142943738	Cont1,Cont2,Cont3,PRL1,PRL2	6,3,5,5,12	BACE2
novel_circ_0008645	chr1	+	319	exon:142948844-142948993,exon:142953112-142953280	Cont1,Cont3,PRL1,PRL2,PRL3	11,6,4,5,4	BACE2
novel_circ_0008656	chr1	-	260	exon:146118418-146118558,exon:146120705-146120823	Cont1,Cont2,Cont3,PRL1,PRL2,PRL3	14,14,6,5,12,3	UBE2G2
novel_circ_0008659	chr1	-	387	exon:146385080-146385183,exon:146409189-146409321,exon:146411601-146411750	Cont2,Cont3,PRL1,PRL2,PRL3	4,6,5,4,2	HSF2BP
novel_circ_0008661	chr1	-	401	exon:146400437-146400554,exon:146409189-146409321,exon:146411601-146411750	Cont1,Cont2,Cont3,PRL1,PRL2,PRL3	15,12,49,11,11,60	HSF2BP
novel_circ_0008667	chr1	+	244	exon:146504316-146504370,exon:146507915-146508019,exon:146508571-146508654	Cont1,Cont2,Cont3,PRL1	2,2,3,4	PDXK
novel_circ_0008677	chr1	-	224	intergenic_region:147704746-147704969	Cont1,Cont2,PRL1,PRL2,PRL3	13,26,19,28,11	--
novel_circ_0008679	chr1	+	195	exon:147817382-147817576	Cont1,Cont2,Cont3,PRL2,PRL3	5,4,6,2,10	PCNT
novel_circ_0008680	chr1	+	486	exon:147826293-147826498,exon:147827278-147827380,exon:147827974-147828150	Cont1,Cont2,Cont3,PRL1,PRL2,PRL3	17,30,89,15,33,102	PCNT
novel_circ_0008682	chr1	+	483	exon:147888543-147888662,exon:147891043-147891270,exon:147894564-147894698	Cont1,Cont2,Cont3,PRL1,PRL2,PRL3	3,6,4,3,9,11	DIP2A
novel_circ_0008688	chr1	+	461	exon:147942258-147942394,exon:147942740-147942820,exon:147943251-147943378,exon:147945674-147945788	Cont1,Cont3,PRL1,PRL2,PRL3	7,9,3,3,7	DIP2A
novel_circ_0008689	chr1	+	291	exon:148063352-148063459,exon:148064113-148064295	Cont1,Cont2,Cont3,PRL2	2,3,2,2	HRMT1L1
novel_circ_0008690	chr1	+	327	exon:148067915-148068076,exon:148068980-148069144	Cont1,Cont2,Cont3,PRL1,PRL2,PRL3	37,30,46,22,45,67	HRMT1L1
novel_circ_0008691	chr1	+	428	intron:148067915-148068076,intron:148068980-148069144,intron:148069230-148069330	Cont1,Cont2,Cont3,PRL1,PRL2,PRL3	6,10,4,2,3,11	HRMT1L1
novel_circ_0008693	chr1	-	297	exon:148720181-148720372,exon:148746981-148747085	Cont1,Cont2,Cont3,PRL1,PRL2,PRL3	13,10,8,3,10,8	RUNX1
novel_circ_0008699	chr1	-	334	intron:148745684-148745912,intron:148746981-148747085	Cont1,Cont2,Cont3,PRL1,PRL2,PRL3	12,18,10,6,18,15	RUNX1
novel_circ_0008700	chr1	-	262	exon:148746981-148747085,exon:148766856-148767012	Cont1,Cont2,PRL1,PRL2,PRL3	5,5,3,8,5	RUNX1
novel_circ_0008701	chr1	-	105	exon:148746981-148747085	Cont3,PRL1,PRL2,PRL3	3,2,5,9	RUNX1
novel_circ_0008705	chr1	-	196	intergenic_region:148766856-148767012,intergenic_region:148779644-148779682	Cont1,Cont2,Cont3,PRL2,PRL3	2,3,4,7,5	--
novel_circ_0008715	chr1	+	296	intron:150324912-150325078,intron:150328741-150328869	Cont1,Cont2,Cont3,PRL1,PRL3	3,3,10,8,7	MORC3
novel_circ_0008716	chr1	+	420	exon:150324936-150325078,exon:150326538-150326685,exon:150328741-150328869	Cont1,Cont2,Cont3,PRL1,PRL2,PRL3	119,190,246,120,144,307	MORC3
novel_circ_0008717	chr1	+	413	exon:150324943-150325078,exon:150326538-150326685,exon:150328741-150328869	Cont1,Cont2,Cont3,PRL1,PRL2,PRL3	4,7,13,5,3,5	MORC3
novel_circ_0008718	chr1	+	493	exon:150332316-150332413,exon:150333770-150333874,exon:150335473-150335595,exon:150337859-150338025	Cont1,Cont2,PRL1,PRL2,PRL3	2,3,4,4,5	MORC3
novel_circ_0008722	chr1	-	442	intergenic_region:150656900-150657025,intergenic_region:150660074-150660217,intergenic_region:150660546-150660717	Cont1,Cont2,Cont3,PRL1,PRL2,PRL3	10,11,11,6,7,16	--
novel_circ_0008723	chr1	-	316	intergenic_region:150660074-150660217,intergenic_region:150660546-150660717	Cont1,Cont2,Cont3,PRL1,PRL2	5,7,7,6,4	--
novel_circ_0008728	chr1	-	346	intergenic_region:150893967-150894149,intergenic_region:150901894-150902056	Cont1,Cont2,Cont3,PRL2,PRL3	2,5,3,6,9	--
novel_circ_0008733	chr1	+	436	intergenic_region:151034206-151034354,intergenic_region:151035313-151035355,intergenic_region:151041119-151041204,intergenic_region:151042723-151042817,intergenic_region:151043990-151044052	Cont1,Cont2,Cont3,PRL1,PRL2,PRL3	16,25,22,37,30,11	--
novel_circ_0008736	chr1	+	763	intergenic_region:151034206-151034354,intergenic_region:151035313-151035355,intergenic_region:151035663-151035813,intergenic_region:151038946-151039066,intergenic_region:151041119-151041204,intergenic_region:151042723-151042817,intergenic_region:151043990-151044052,intergenic_region:151054910-151054964	Cont1,Cont2,Cont3,PRL1,PRL2,PRL3	74,100,72,51,74,84	--
novel_circ_0008749	chr1	+	329	exon:151077308-151077442,exon:151078178-151078258,exon:151080351-151080463	Cont1,Cont2,Cont3,PRL1,PRL2,PRL3	4,19,9,9,14,9	TTC3
[truncated: 3,195 more rows]

## Sheet: Sheet2
circRNA_ID	chr	start	end	strand	full_length	spliced_length	gene_id	feature	samples	junction_read	non_junction_read	Gene_Name
novel_circ_0022450	chrX	101228339	101239679	+	11340	387	ENSBTAG00000035705;	exon:101228340-101228462,exon:101238246-101238374,exon:101239545-101239679	Cont1,Cont2,Cont3,PRL1,PRL3	4,11,4,5,3	8,7,9,7,7	MTMR8
novel_circ_0022453	chrX	101268819	101270339	+	1520	243	ENSBTAG00000035705;	exon:101268820-101268952,exon:101270230-101270339	PRL1,PRL2,PRL3	2,2,3	5,8,13	MTMR8
novel_circ_0022456	chrX	101277540	101288657	+	11117	129	ENSBTAG00000035705;	exon:101288529-101288657	Cont1,Cont2,Cont3,PRL1	6,3,7,7	3,6,10,5	MTMR8
novel_circ_0022461	chrX	101744175	101753498	+	9323	400	n/a	intergenic_region:101744176-101744335,intergenic_region:101747116-101747260,intergenic_region:101753404-101753498	Cont1,Cont2,Cont3,PRL1,PRL3	6,11,7,6,3	17,18,49,6,58	--
novel_circ_0022464	chrX	101747103	101753498	+	6395	347	n/a	intergenic_region:101747104-101747260,intergenic_region:101752683-101752777,intergenic_region:101753404-101753498	Cont1,Cont2,Cont3,PRL1,PRL2,PRL3	20,30,15,26,31,22	24,21,55,6,23,65	--
novel_circ_0022468	chrX	101747115	101753498	+	6383	240	n/a	intergenic_region:101747116-101747260,intergenic_region:101753404-101753498	Cont1,Cont2,Cont3,PRL1,PRL2,PRL3	104,181,170,122,133,169	39,40,76,22,46,82	--
novel_circ_0022471	chrX	101747115	101809858	+	62743	307	n/a	intergenic_region:101747116-101747260,intergenic_region:101753404-101753498,intergenic_region:101809792-101809858	Cont1,Cont2,Cont3,PRL1,PRL2,PRL3	10,26,15,11,14,28	29,24,38,18,31,38	--
novel_circ_0022472	chrX	101747115	101809919	+	62804	273	n/a	intergenic_region:101747116-101747260,intergenic_region:101809792-101809919	Cont1,Cont2,Cont3,PRL1,PRL2	3,6,8,4,2	25,24,34,17,33	--
novel_circ_0022473	chrX	101747115	101826896	+	79781	416	n/a	intergenic_region:101747116-101747260,intergenic_region:101753404-101753498,intergenic_region:101809792-101809858,intergenic_region:101826788-101826896	Cont1,Cont2,Cont3,PRL1,PRL2,PRL3	5,9,20,5,7,14	24,24,35,16,29,30	--
novel_circ_0022475	chrX	101747131	101753498	+	6367	224	n/a	intergenic_region:101747132-101747260,intergenic_region:101753404-101753498	Cont1,Cont2,Cont3,PRL1,PRL2,PRL3	7,17,5,8,5,15	50,42,98,29,59,90	--
novel_circ_0022487	chrX	108262335	108268308	+	5973	365	ENSBTAG00000011790;	exon:108262336-108262461,exon:108264762-108264840,exon:108268149-108268308	Cont1,Cont2,Cont3,PRL1,PRL2,PRL3	3,13,4,6,12,7	14,15,2,12,18,5	MED14
novel_circ_0022490	chrX	108370074	108424452	-	54378	131	n/a	intergenic_region:108424322-108424452	Cont1,Cont2,Cont3,PRL1,PRL2,PRL3	31,31,15,17,24,21	3,4,4,0,1,5	--
novel_circ_0022491	chrX	108378282	108437174	-	58892	329	n/a	intergenic_region:108378283-108378451,intergenic_region:108437015-108437174	Cont1,Cont2,Cont3,PRL1,PRL2,PRL3	12,18,19,16,13,20	7,17,15,5,13,7	--
novel_circ_0022495	chrX	108437014	108440041	-	3027	336	n/a	intergenic_region:108437015-108437174,intergenic_region:108439866-108440041	Cont1,Cont2,Cont3,PRL1,PRL2,PRL3	15,18,27,23,17,10	24,22,21,14,11,25	--
novel_circ_0022498	chrX	110421326	110444195	-	22869	315	n/a	intergenic_region:110421327-110421389,intergenic_region:110423435-110423527,intergenic_region:110444037-110444195	Cont1,Cont2,Cont3,PRL1,PRL2,PRL3	13,25,11,8,17,7	0,1,0,0,1,0	--
novel_circ_0022506	chrX	125480543	125525557	-	45014	428	n/a	intergenic_region:125480544-125480660,intergenic_region:125523561-125523692,intergenic_region:125525379-125525557	Cont1,Cont2,Cont3,PRL1,PRL2,PRL3	3,4,3,4,8,4	38,33,27,24,37,43	--
novel_circ_0022508	chrX	125523560	125525557	-	1997	311	ENSBTAG00000008170;	exon:125523561-125523692,exon:125525379-125525557	Cont1,Cont2,Cont3,PRL1,PRL2,PRL3	22,28,25,19,15,12	45,54,33,48,55,49	POLA1
novel_circ_0022509	chrX	125523560	125544756	-	21196	264	ENSBTAG00000008170;	exon:125523561-125523692,exon:125544625-125544756	Cont1,Cont2,Cont3,PRL1,PRL3	11,8,5,5,7	41,92,72,72,56	POLA1
novel_circ_0022520	chrX	126164302	126168152	-	3850	659	n/a	intergenic_region:126164303-126164872,intergenic_region:126168064-126168152	Cont1,Cont2,Cont3,PRL1,PRL2,PRL3	22,40,14,20,40,36	32,66,22,32,63,19	--
novel_circ_0022522	chrX	126397973	126413051	+	15078	281	ENSBTAG00000010937;	exon:126397974-126398081,exon:126409434-126409525,exon:126412971-126413051	Cont1,Cont2,Cont3,PRL1,PRL2,PRL3	7,4,11,9,4,4	6,9,5,3,8,15	APOO
novel_circ_0022530	chrX	128695576	128697760	-	2184	315	ENSBTAG00000008183;	exon:128695577-128695704,exon:128696570-128696652,exon:128697657-128697760	Cont1,Cont2,Cont3,PRL1,PRL2,PRL3	42,45,43,37,59,73	11,7,10,0,8,6	MBTPS2
novel_circ_0022537	chrX	128983054	128984948	-	1894	305	ENSBTAG00000044202;	exon:128983055-128983269,exon:128984859-128984948	Cont2,PRL1,PRL2,PRL3	7,2,9,6	12,15,8,12	CNKSR2
novel_circ_0022550	chrX	130785622	130791176	+	5554	301	ENSBTAG00000019855;	exon:130785623-130785816,exon:130791070-130791176	Cont1,Cont2,Cont3,PRL1,PRL2,PRL3	5,13,14,8,15,18	7,13,4,7,11,9	MAP3K15
novel_circ_0022553	chrX	130846560	130851019	+	4459	88	ENSBTAG00000019855;	exon:130846561-130846648	Cont1,Cont2,Cont3,PRL2,PRL3	4,9,8,9,2	24,30,15,21,13	MAP3K15
novel_circ_0022559	chrX	132347490	132372215	+	24725	754	ENSBTAG00000009420;	exon:132347491-132347536,exon:132349842-132349910,exon:132356557-132356627,exon:132357457-132357691,exon:132361022-132361110,exon:132371972-132372215	Cont1,Cont2,Cont3,PRL1,PRL2,PRL3	48,74,111,43,64,151	16,21,23,8,26,17	SCML2
novel_circ_0022563	chrX	132356556	132361110	+	4554	395	ENSBTAG00000009420;	exon:132356557-132356627,exon:132357457-132357691,exon:132361022-132361110	Cont1,Cont2,Cont3,PRL1,PRL2,PRL3	24,26,47,19,29,49	194,310,375,186,295,360	SCML2
novel_circ_0022564	chrX	132356556	132372215	+	15659	315	ENSBTAG00000009420;	exon:132356557-132356627,exon:132371972-132372215	Cont1,Cont2,Cont3,PRL1,PRL2,PRL3	18,30,17,19,16,42	140,190,252,102,188,220	SCML2
novel_circ_0022568	chrX	132412005	132417868	+	5863	401	ENSBTAG00000009420;	exon:132412006-132412223,exon:132417686-132417868	Cont1,Cont2,Cont3,PRL1,PRL3	9,9,4,3,14	12,10,9,6,0	SCML2
novel_circ_0022573	chrX	133254575	133255263	-	688	162	n/a	intergenic_region:133254576-133254737	Cont1,Cont2,Cont3,PRL3	4,4,4,4	31,26,78,64	--
novel_circ_0022580	chrX	133872598	133928588	+	55990	436	ENSBTAG00000002820;	exon:133872599-133872744,exon:133927265-133927438,exon:133928473-133928588	Cont1,Cont2,Cont3,PRL1,PRL3	19,14,24,10,26	101,109,97,64,80	RBBP7
novel_circ_0022584	chrX	133964079	133964383	-	304	304	ENSBTAG00000001768;	exon:133964080-133964383	Cont2,Cont3,PRL1,PRL2,PRL3	4,6,6,5,8	20,6,7,11,15	TXLNG
novel_circ_0022586	chrX	134078275	134084765	+	6490	329	ENSBTAG00000017017;	exon:134078276-134078408,exon:134080957-134081045,exon:134084551-134084613,exon:134084722-134084765	Cont1,Cont2,Cont3,PRL1,PRL2	6,9,6,2,3	35,50,28,25,47	CTPS2
novel_circ_0022587	chrX	13497322	13497757	+	435	290	ENSBTAG00000018247;	intron:13497323-13497527,intron:13497673-13497757	Cont1,Cont2,Cont3	7,12,5	5,18,8	OCRL
novel_circ_0022589	chrX	135444898	135461401	+	16503	531	ENSBTAG00000001514;	exon:135444899-135444978,exon:135449852-135449959,exon:135452650-135452800,exon:135461210-135461401	Cont1,Cont2,Cont3,PRL1,PRL3	5,3,6,5,9	5,3,9,6,5	ASB11
novel_circ_0022592	chrX	135948512	135958988	+	10476	373	n/a	intergenic_region:135948513-135948761,intergenic_region:135958865-135958988	Cont1,Cont2,Cont3	2,3,2	8,2,10	--
novel_circ_0022599	chrX	138712357	138715493	+	3136	281	n/a	intergenic_region:138712358-138712411,intergenic_region:138712680-138712737,intergenic_region:138715325-138715493	Cont1,Cont2,Cont3,PRL1,PRL2,PRL3	15,16,7,13,16,14	15,48,23,14,31,31	--
novel_circ_0022601	chrX	138715324	138727472	+	12148	169	ENSBTAG00000014367;	exon:138715325-138715493	Cont1,Cont2,Cont3,PRL1,PRL3	9,5,10,6,3	34,61,30,27,31	PRKX
novel_circ_0022602	chrX	138715324	138735661	+	20337	289	ENSBTAG00000014367;	exon:138715325-138715493,exon:138735542-138735661	Cont1,Cont2,Cont3,PRL1,PRL2	3,4,3,2,2	26,57,22,16,38	PRKX
novel_circ_0022606	chrX	138742627	138746619	+	3992	285	ENSBTAG00000014367;	exon:138742628-138742685,exon:138744545-138744622,exon:138746471-138746619	Cont1,Cont2,Cont3,PRL1,PRL2,PRL3	2,7,5,3,5,4	29,40,11,15,47,6	PRKX
novel_circ_0022608	chrX	138798869	138800275	+	1406	49	n/a	intergenic_region:138798870-138798918	Cont2,PRL1,PRL2,PRL3	13,3,10,9	2,2,2,7	--
novel_circ_0022612	chrX	138814373	138814894	+	521	256	n/a	intergenic_region:138814374-138814423,intergenic_region:138814689-138814894	Cont1,Cont2,Cont3,PRL1,PRL2,PRL3	9,18,10,9,11,10	3,9,5,0,4,13	--
novel_circ_0022616	chrX	139038901	139041653	+	2752	395	n/a	intergenic_region:139038902-139039051,intergenic_region:139039978-139040099,intergenic_region:139041531-139041653	Cont1,Cont2,Cont3,PRL1,PRL2,PRL3	5,5,3,3,3,3	3,0,2,1,0,0	--
novel_circ_0022621	chrX	140127939	140132992	-	5053	461	ENSBTAG00000013341;	exon:140127940-140128110,exon:140132474-140132600,exon:140132830-140132992	Cont1,Cont2,Cont3,PRL2,PRL3	3,2,4,4,9	99,130,241,143,288	GYG2
novel_circ_0022622	chrX	140127939	140136156	-	8217	175	ENSBTAG00000013341;	exon:140135982-140136156	Cont1,Cont2,Cont3,PRL1,PRL3	4,6,3,2,5	99,160,273,82,317	GYG2
novel_circ_0022623	chrX	140127939	140138144	-	10205	488	ENSBTAG00000013341;	exon:140127940-140128110,exon:140135982-140136156,exon:140138003-140138144	Cont3,PRL1,PRL2,PRL3	6,3,2,13	388,73,181,481	GYG2
novel_circ_0022627	chrX	140135981	140138144	-	2163	317	ENSBTAG00000013341;	exon:140135982-140136156,exon:140138003-140138144	Cont1,Cont2,Cont3,PRL1,PRL2,PRL3	15,25,43,25,20,72	160,151,291,73,151,359	GYG2
novel_circ_0022635	chrX	14211351	14221024	+	9673	469	ENSBTAG00000016263;	exon:14211352-14211499,exon:14213983-14214077,exon:14214539-14214582,exon:14215341-14215426,exon:14220929-14221024	Cont1,Cont2,Cont3,PRL1,PRL2,PRL3	21,19,35,2,24,16	13,10,11,12,8,12	SLC25A14
novel_circ_0022636	chrX	14211351	14233119	+	21768	284	ENSBTAG00000016263;	exon:14211352-14211499,exon:14232984-14233119	Cont1,Cont2,Cont3,PRL2	4,5,8,4	6,13,6,8	SLC25A14
novel_circ_0022643	chrX	142565745	142576506	-	10761	285	n/a	intergenic_region:142565746-142565884,intergenic_region:142576361-142576506	Cont1,Cont2,Cont3,PRL1,PRL2	2,4,2,5,2	44,56,7,32,23	--
novel_circ_0022647	chrX	142668631	142672394	-	3763	380	ENSBTAG00000048172;	exon:142668632-142668741,exon:142669429-142669484,exon:142672181-142672394	Cont1,Cont2,Cont3,PRL1,PRL2,PRL3	10,6,5,2,2,10	20,25,9,22,20,8	--
novel_circ_0022662	chrX	143191126	143200669	-	9543	311	ENSBTAG00000046123;	exon:143191127-143191216,exon:143198778-143198904,exon:143200576-143200669	Cont1,Cont2,Cont3,PRL2	3,7,5,6	2,9,6,17	UTY
novel_circ_0022674	chrX	143764961	143775504	-	10543	541	ENSBTAG00000048102;	exon:143764962-143765073,exon:143765596-143765726,exon:143770921-143770994,exon:143773331-143773447,exon:143775398-143775504	Cont1,Cont2,Cont3	2,2,6	43,85,45	--
novel_circ_0022675	chrX	143764961	143782846	-	17885	488	ENSBTAG00000048102;	exon:143764962-143765073,exon:143765596-143765726,exon:143781085-143781221,exon:143782739-143782846	Cont1,Cont2,Cont3,PRL1,PRL2,PRL3	11,11,14,11,10,15	13,30,10,10,29,16	--
novel_circ_0022680	chrX	143780598	143782846	-	2248	419	ENSBTAG00000048102;	exon:143780599-143780772,exon:143781085-143781221,exon:143782739-143782846	Cont1,Cont2,Cont3,PRL1,PRL2,PRL3	8,13,5,2,10,7	31,53,32,21,41,18	--
novel_circ_0022696	chrX	144575428	144579006	-	3578	229	n/a	intergenic_region:144575429-144575583,intergenic_region:144578933-144579006	Cont1,Cont2,Cont3,PRL1,PRL2,PRL3	4,3,4,9,7,9	112,194,88,110,158,135	--
novel_circ_0022707	chrX	145997068	146007675	-	10607	87	n/a	intergenic_region:145997069-145997155	Cont1,Cont2,Cont3,PRL3	3,8,4,7	3,1,1,2	--
novel_circ_0022708	chrX	146052299	146059810	+	7511	280	ENSBTAG00000015849;	exon:146052300-146052484,exon:146059716-146059810	Cont1,Cont2,Cont3,PRL1	2,3,3,2	13,17,11,10	PNPLA4
novel_circ_0022717	chrX	16709286	16711075	-	1789	170	n/a	intergenic_region:16709287-16709456	Cont1,Cont2,Cont3,PRL2,PRL3	2,2,7,4,2	5,8,6,2,2	--
novel_circ_0022718	chrX	18129063	18130845	+	1782	291	ENSBTAG00000014685;	exon:18129064-18129170,exon:18130662-18130845	Cont1,Cont2,Cont3,PRL1,PRL2,PRL3	11,28,8,9,21,6	114,118,108,91,60,92	HPRT1
novel_circ_0022719	chrX	18129063	18139899	+	10836	357	ENSBTAG00000014685;	exon:18129064-18129170,exon:18130662-18130845,exon:18139834-18139899	Cont1,Cont2,Cont3,PRL1,PRL2,PRL3	13,4,3,5,2,5	50,9,80,49,2,68	HPRT1
novel_circ_0022729	chrX	19628601	19631208	+	2607	89	ENSBTAG00000009523;	exon:19631120-19631208	Cont1,Cont2,Cont3,PRL1,PRL3	2,9,3,4,10	22,30,13,14,13	SLC9A6
novel_circ_0022730	chrX	19630712	19631208	+	496	201	ENSBTAG00000009523;	intron:19630713-19630824,intron:19631120-19631208	Cont2,Cont3,PRL1,PRL2,PRL3	4,5,7,6,3	24,13,13,25,14	SLC9A6
novel_circ_0022731	chrX	19630727	19633616	+	2889	300	ENSBTAG00000009523;	exon:19630728-19630824,exon:19631120-19631208,exon:19633503-19633616	Cont1,Cont2,Cont3,PRL1,PRL2,PRL3	31,39,64,38,23,62	23,33,11,16,34,3	SLC9A6
novel_circ_0022732	chrX	19630727	19645683	+	14956	451	ENSBTAG00000009523;	exon:19630728-19630824,exon:19631120-19631208,exon:19637392-19637545,exon:19643344-19643374,exon:19645604-19645683	Cont1,Cont2,Cont3,PRL2,PRL3	4,2,4,4,15	18,22,9,24,10	SLC9A6
novel_circ_0022733	chrX	19636071	19645683	+	9612	377	ENSBTAG00000009523;	exon:19636072-19636183,exon:19637392-19637545,exon:19643344-19643374,exon:19645604-19645683	Cont1,Cont2,Cont3,PRL1,PRL2,PRL3	7,21,9,4,10,17	21,21,13,22,24,8	SLC9A6
novel_circ_0022737	chrX	23313643	23324603	-	10960	399	ENSBTAG00000016484;	exon:23313644-23313751,exon:23315910-23315990,exon:23318182-23318271,exon:23324484-23324603	Cont1,Cont2,Cont3,PRL1,PRL2,PRL3	12,7,10,4,5,4	21,14,4,6,11,3	ATP11C
novel_circ_0022739	chrX	2455791	2457825	+	2034	227	ENSBTAG00000018697;	exon:2455792-2455922,exon:2457730-2457825	Cont1,Cont2,Cont3,PRL1,PRL2	5,11,5,3,2	34,54,25,45,40	WDR44
novel_circ_0022742	chrX	2455791	2468181	+	12390	334	ENSBTAG00000018697;	exon:2455792-2455922,exon:2457730-2457825,exon:2468075-2468181	Cont1,Cont2,Cont3,PRL1,PRL2,PRL3	6,14,13,7,12,12	30,47,18,48,37,21	WDR44
novel_circ_0022743	chrX	2455791	2489406	+	33615	341	ENSBTAG00000018697;	exon:2455792-2455922,exon:2457730-2457825,exon:2489293-2489406	Cont1,Cont2,PRL1,PRL2,PRL3	4,4,8,4,4	18,42,33,24,5	WDR44
novel_circ_0022746	chrX	2468074	2473436	+	5362	463	ENSBTAG00000018697;	exon:2468075-2468181,exon:2469155-2469306,exon:2471689-2471827,exon:2473372-2473436	Cont1,Cont2,Cont3,PRL1,PRL2,PRL3	4,2,6,3,7,7	36,55,40,30,41,19	WDR44
novel_circ_0022750	chrX	29840969	29845605	+	4636	364	ENSBTAG00000021962;	exon:29840970-29841084,exon:29842954-29843046,exon:29845450-29845605	Cont1,Cont2,Cont3,PRL2,PRL3	2,10,9,8,4	0,6,0,0,3	CXORF23
novel_circ_0022751	chrX	29842953	29845605	+	2652	249	ENSBTAG00000021962;	exon:29842954-29843046,exon:29845450-29845605	PRL1,PRL2,PRL3	4,2,2	11,7,6	CXORF23
novel_circ_0022755	chrX	30937149	30940237	+	3088	315	ENSBTAG00000012552;	exon:30937150-30937243,exon:30939741-30939812,exon:30940089-30940237	Cont1,Cont2,Cont3,PRL1,PRL2	3,4,5,3,4	25,33,6,13,23	FMR1
novel_circ_0022756	chrX	30952878	30958031	+	5153	366	ENSBTAG00000012552;	exon:30952879-30952965,exon:30955339-30955534,exon:30957949-30958031	Cont3,PRL1,PRL2,PRL3	5,2,5,5	9,21,17,10	FMR1
novel_circ_0022759	chrX	3146404	3182674	+	36270	427	n/a	intergenic_region:3146405-3146519,intergenic_region:3149462-3149537,intergenic_region:3150137-3150160,intergenic_region:3150623-3150700,intergenic_region:3170620-3170661,intergenic_region:3182583-3182674	Cont1,Cont2,Cont3,PRL1,PRL2,PRL3	3,6,16,4,8,23	6,6,12,5,7,10	--
novel_circ_0022766	chrX	33483710	33505549	+	21839	454	ENSBTAG00000014138;	exon:33483711-33483783,exon:33485509-33485581,exon:33487342-33487436,exon:33501038-33501148,exon:33505448-33505549	Cont1,Cont3,PRL1,PRL2,PRL3	2,4,2,7,3	5,1,8,2,2	MTM1
novel_circ_0022773	chrX	38379293	38383558	-	4265	470	n/a	intergenic_region:38379294-38379413,intergenic_region:38379727-38379796,intergenic_region:38383279-38383558	Cont1,Cont2,Cont3,PRL1,PRL2,PRL3	81,63,58,46,83,94	3,9,2,9,8,13	--
novel_circ_0022775	chrX	38709746	38712960	-	3214	488	ENSBTAG00000007817;	exon:38709747-38709888,exon:38710957-38711126,exon:38712294-38712337,exon:38712829-38712960	Cont1,Cont2,Cont3,PRL1,PRL2,PRL3	6,3,17,3,4,12	15,16,8,15,10,1	BRCC3
novel_circ_0022777	chrX	38739966	38779554	-	39588	220	ENSBTAG00000007817;	exon:38739967-38740041,exon:38767313-38767368,exon:38768915-38769003	Cont2,Cont3,PRL1,PRL2,PRL3	7,7,4,7,14	23,18,20,46,24	BRCC3
novel_circ_0022778	chrX	38767312	38779554	-	12242	145	ENSBTAG00000007817;	exon:38767313-38767368,exon:38768915-38769003	Cont1,Cont2,Cont3,PRL2,PRL3	8,10,4,2,6	46,28,22,57,32	BRCC3
novel_circ_0022794	chrX	40492225	40493103	-	878	365	ENSBTAG00000019512;	exon:40492226-40492443,exon:40492883-40492991,exon:40493066-40493103	Cont1,Cont2,Cont3,PRL1,PRL2,PRL3	19,22,21,14,24,29	48,60,48,30,38,60	G6PD
novel_circ_0022797	chrX	42130468	42130835	-	367	367	ENSBTAG00000033749;	exon:42130469-42130835	Cont1,Cont2,Cont3,PRL2,PRL3	4,9,13,7,6	5,0,9,10,11	--
novel_circ_0022803	chrX	48059303	48070919	+	11616	289	n/a	intergenic_region:48064309-48064427,intergenic_region:48067759-48067823,intergenic_region:48070815-48070919	Cont1,Cont2,Cont3,PRL1,PRL3	4,4,4,2,11	34,41,18,21,16	--
novel_circ_0022804	chrX	48059303	48078662	+	19359	115	n/a	intergenic_region:48078548-48078662	Cont1,Cont2,Cont3,PRL1	4,3,2,9	25,23,7,14	--
novel_circ_0022806	chrX	48491603	48530685	+	39082	337	n/a	intergenic_region:48491604-48491804,intergenic_region:48530550-48530685	Cont1,Cont2,Cont3,PRL3	5,2,2,7	6,8,3,6	--
novel_circ_0022816	chrX	54552245	54561155	-	8910	264	ENSBTAG00000005724;	exon:54552246-54552407,exon:54561054-54561155	Cont1,Cont2,PRL1,PRL2,PRL3	5,5,5,17,13	60,94,57,74,31	SYTL4
novel_circ_0022818	chrX	54767097	54767545	-	448	303	n/a	intergenic_region:54767098-54767197,intergenic_region:54767343-54767545	Cont1,Cont2,Cont3,PRL1,PRL2,PRL3	13,22,16,17,17,13	13,30,16,15,10,15	--
novel_circ_0022825	chrX	54823576	54825999	-	2423	426	n/a	intergenic_region:54823577-54823711,intergenic_region:54825022-54825076,intergenic_region:54825764-54825999	Cont2,Cont3,PRL1,PRL2,PRL3	2,2,4,4,6	7,6,10,10,9	--
novel_circ_0022833	chrX	54997281	55007075	+	9794	546	ENSBTAG00000021254;	exon:54997282-54997399,exon:54997487-54997551,exon:55000517-55000611,exon:55006692-55006740,exon:55006857-55007075	Cont1,Cont2,Cont3,PRL1,PRL2,PRL3	18,40,29,34,37,25	26,51,8,22,43,8	CENPI
novel_circ_0022834	chrX	55003834	55007075	+	3241	355	ENSBTAG00000021254;	exon:55003835-55003970,exon:55006857-55007075	Cont1,Cont2,Cont3,PRL1,PRL2,PRL3	6,8,4,4,6,6	35,70,25,29,51,29	CENPI
novel_circ_0022837	chrX	60541087	60553653	+	12566	315	n/a	intergenic_region:60541088-60541191,intergenic_region:60542728-60542826,intergenic_region:60553542-60553653	Cont1,Cont2,Cont3,PRL1,PRL2,PRL3	4,8,5,2,4,6	0,6,0,2,1,2	--
novel_circ_0022840	chrX	60663733	60666806	+	3073	329	n/a	intergenic_region:60663734-60663881,intergenic_region:60666626-60666806	Cont1,Cont2,Cont3,PRL1,PRL2,PRL3	13,13,13,9,19,13	2,2,1,2,7,5	--
novel_circ_0022860	chrX	69616545	69631094	+	14549	298	ENSBTAG00000002015;	exon:69616546-69616648,exon:69628528-69628604,exon:69630977-69631094	Cont1,Cont2,Cont3,PRL1,PRL2,PRL3	15,33,15,22,27,10	12,17,9,13,13,6	RPS6KA6
novel_circ_0022861	chrX	70407421	70410448	-	3027	401	ENSBTAG00000010587;	exon:70407422-70407502,exon:70407740-70407873,exon:70410263-70410448	Cont1,Cont2,Cont3,PRL1,PRL2,PRL3	11,35,21,11,9,37	30,55,6,15,34,14	SH3BGRL
novel_circ_0022863	chrX	70911265	70913189	+	1924	311	n/a	intergenic_region:70911266-70911416,intergenic_region:70912181-70912241,intergenic_region:70913091-70913189	Cont1,Cont2,Cont3,PRL1,PRL2,PRL3	5,2,4,2,4,8	28,30,8,22,20,12	--
novel_circ_0022867	chrX	71020201	71027087	+	6886	234	ENSBTAG00000016230;	exon:71020202-71020306,exon:71026959-71027087	Cont1,Cont2,Cont3,PRL2	4,6,5,3	54,51,23,49	BRWD3
novel_circ_0022868	chrX	71020201	71029531	+	9330	105	ENSBTAG00000016230;	exon:71020202-71020306	Cont1,Cont2,Cont3,PRL2	2,8,5,3	30,40,10,37	BRWD3
novel_circ_0022870	chrX	71020201	71044001	+	23800	505	ENSBTAG00000016230;	exon:71020202-71020306,exon:71021862-71022015,exon:71043171-71043247,exon:71043833-71044001	Cont1,Cont2,Cont3,PRL1,PRL2	3,13,7,7,7	34,39,12,52,54	BRWD3
novel_circ_0022878	chrX	71242123	71250682	-	8559	272	n/a	intergenic_region:71246734-71246860,intergenic_region:71250538-71250682	Cont1,Cont2,Cont3,PRL2	6,7,4,2	2,8,2,5	--
novel_circ_0022884	chrX	74265659	74270695	+	5036	121	ENSBTAG00000009598;	exon:74270575-74270695	Cont1,Cont2,Cont3,PRL1	3,8,7,3	46,47,26,28	CHM
novel_circ_0022893	chrX	75172603	75185905	-	13302	466	ENSBTAG00000021790;	exon:75172604-75172715,exon:75172899-75173002,exon:75175468-75175559,exon:75183413-75183511,exon:75185847-75185905	Cont1,Cont2,Cont3,PRL1,PRL2,PRL3	19,33,21,13,20,21	9,4,7,5,14,1	APOL
novel_circ_0022901	chrX	7613606	7653983	-	40377	81	ENSBTAG00000008388;	exon:7613607-7613687	Cont1,Cont2,Cont3,PRL1,PRL3	3,6,4,3,3	10,11,5,19,12	--
novel_circ_0022910	chrX	7938792	7946559	+	7767	388	n/a	intergenic_region:7938793-7938936,intergenic_region:7943147-7943225,intergenic_region:7946395-7946559	Cont1,Cont2,Cont3,PRL1,PRL2,PRL3	15,13,25,14,6,15	61,83,34,51,46,14	--
novel_circ_0022914	chrX	7943146	7946559	+	3413	244	ENSBTAG00000009121;	exon:7943147-7943225,exon:7946395-7946559	Cont1,Cont2,PRL1,PRL2,PRL3	5,6,2,2,2	75,92,36,60,28	STAG2
novel_circ_0022916	chrX	79749437	79762000	+	12563	381	ENSBTAG00000038434;	exon:79749438-79749510,exon:79761001-79761131,exon:79761824-79762000	Cont1,Cont2,Cont3,PRL1,PRL2,PRL3	5,8,12,6,21,6	27,44,4,19,35,5	ATRX
novel_circ_0022920	chrX	79761000	79762000	+	1000	308	ENSBTAG00000038434;	exon:79761001-79761131,exon:79761824-79762000	Cont1,Cont2,Cont3,PRL1,PRL2,PRL3	28,49,27,28,19,25	30,44,12,29,48,11	ATRX
novel_circ_0022921	chrX	79761000	79771656	+	10656	402	ENSBTAG00000038434;	exon:79761001-79761131,exon:79761824-79762000,exon:79771563-79771656	Cont1,Cont2,Cont3,PRL1,PRL2,PRL3	7,8,4,8,8,10	40,59,16,31,59,15	ATRX
novel_circ_0022923	chrX	79771562	79786582	+	15020	413	ENSBTAG00000038434;	exon:79771563-79771656,exon:79782632-79782734,exon:79786367-79786582	Cont1,Cont2,Cont3,PRL1,PRL2,PRL3	39,58,12,45,56,8	39,41,6,26,47,7	ATRX
novel_circ_0022928	chrX	79824656	79865920	+	41264	347	ENSBTAG00000038434;	exon:79824657-79824787,exon:79858691-79858797,exon:79865812-79865920	Cont1,PRL1,PRL2,PRL3	5,7,2,4	23,10,12,7	ATRX
novel_circ_0022935	chrX	80827787	80839559	+	11772	340	ENSBTAG00000008047;	exon:80827788-80827857,exon:80829583-80829615,exon:80835207-80835339,exon:80839456-80839559	Cont1,Cont2,Cont3,PRL1,PRL2,PRL3	3,6,5,5,10,8	6,17,3,7,4,6	ZDHHC15
novel_circ_0022937	chrX	80835206	80839559	+	4353	364	ENSBTAG00000008047;	exon:80835207-80835339,exon:80837160-80837286,exon:80839456-80839559	Cont1,Cont2,Cont3,PRL1,PRL2,PRL3	3,14,19,14,13,8	6,12,5,10,7,12	ZDHHC15
novel_circ_0022940	chrX	81106873	81122689	+	15816	165	ENSBTAG00000011028;	exon:81106874-81106951,exon:81109009-81109095	Cont1,Cont2,Cont3,PRL1,PRL2,PRL3	2,2,6,3,6,2	14,21,9,7,20,10	ABCB7
novel_circ_0022943	chrX	81566305	81569519	+	3214	193	ENSBTAG00000015630;	exon:81566306-81566498	Cont2,PRL1,PRL2,PRL3	5,8,4,14	22,46,31,21	RLIM
novel_circ_0022944	chrX	81956430	81969547	+	13117	410	n/a	intergenic_region:81956431-81956570,intergenic_region:81956988-81957174,intergenic_region:81969465-81969547	Cont1,Cont2,PRL1,PRL2,PRL3	11,4,6,4,4	48,48,35,36,40	--
novel_circ_0022946	chrX	81956430	82012063	+	55633	445	n/a	intergenic_region:81956431-81956570,intergenic_region:81969465-81969547,intergenic_region:81991622-81991749,intergenic_region:82011970-82012063	Cont1,Cont2,Cont3,PRL1,PRL2,PRL3	2,8,3,2,8,9	33,43,9,28,23,26	--
novel_circ_0022949	chrX	81969464	81991741	+	22277	285	n/a	intergenic_region:81969465-81969547,intergenic_region:81982448-81982529,intergenic_region:81991622-81991741	PRL1,PRL2,PRL3	5,3,2	39,40,66	--
novel_circ_0022950	chrX	81969464	81991749	+	22285	293	n/a	intergenic_region:81969465-81969547,intergenic_region:81982448-81982529,intergenic_region:81991622-81991749	Cont1,Cont2,Cont3,PRL1,PRL2,PRL3	8,25,18,20,17,19	52,56,43,26,34,61	--
novel_circ_0022951	chrX	81969464	82012063	+	42599	387	n/a	intergenic_region:81969465-81969547,intergenic_region:81982448-81982529,intergenic_region:81991622-81991749,intergenic_region:82011970-82012063	Cont1,Cont2,Cont3,PRL1,PRL2,PRL3	14,18,25,7,20,31	46,47,38,29,24,48	--
novel_circ_0022955	chrX	82130167	82149552	-	19385	244	n/a	intergenic_region:82130168-82130286,intergenic_region:82149428-82149552	Cont1,Cont3,PRL1,PRL2,PRL3	5,2,2,2,2	4,2,4,5,2	--
novel_circ_0022958	chrX	83135594	83145646	+	10052	172	ENSBTAG00000015848;	exon:83135595-83135686,exon:83145567-83145646	Cont1,Cont2,Cont3,PRL1	2,4,5,2	7,11,5,2	PHKA1
novel_circ_0022962	chrX	83831637	83849441	-	17804	354	n/a	intergenic_region:83831638-83831706,intergenic_region:83849157-83849441	Cont2,Cont3,PRL1,PRL2,PRL3	4,15,6,10,6	7,9,7,10,9	--
novel_circ_0022963	chrX	83831637	83854126	-	22489	590	n/a	intergenic_region:83831638-83831706,intergenic_region:83849210-83849441,intergenic_region:83853518-83853645,intergenic_region:83853966-83854126	Cont1,Cont2,Cont3,PRL1,PRL2,PRL3	7,11,17,8,3,29	7,4,7,5,8,11	--
novel_circ_0022973	chrX	84532556	84562405	-	29849	532	ENSBTAG00000006878;	exon:84532557-84532641,exon:84532726-84532818,exon:84533619-84533741,exon:84562175-84562405	Cont1,Cont2,Cont3,PRL1,PRL2	10,10,3,6,16	22,29,29,32,22	--
novel_circ_0022974	chrX	84532556	84569641	-	37085	293	ENSBTAG00000006878;	exon:84532557-84532641,exon:84532726-84532818,exon:84569527-84569641	Cont1,Cont2,Cont3,PRL1,PRL2,PRL3	8,9,5,7,11,6	20,60,19,45,34,25	--
novel_circ_0022979	chrX	85338972	85340411	-	1439	301	ENSBTAG00000012861;	exon:85338973-85339143,exon:85340282-85340411	Cont1,Cont2,Cont3,PRL1,PRL2,PRL3	9,6,12,3,10,13	52,82,31,37,63,41	--
novel_circ_0022983	chrX	85353538	85358789	-	5251	309	ENSBTAG00000012861;	exon:85353539-85353652,exon:85354108-85354191,exon:85358679-85358789	Cont1,Cont2,Cont3,PRL1,PRL2,PRL3	7,11,12,5,5,8	36,77,55,54,76,55	--
novel_circ_0022987	chrX	85389571	85397006	-	7435	355	ENSBTAG00000012861;	exon:85389572-85389633,exon:85396083-85396258,exon:85396890-85397006	Cont1,Cont2,Cont3,PRL1,PRL2,PRL3	14,19,12,10,17,16	32,43,17,26,41,15	--
novel_circ_0022990	chrX	87644447	87656652	+	12205	343	n/a	intergenic_region:87644448-87644539,intergenic_region:87649039-87649117,intergenic_region:87651478-87651511,intergenic_region:87652057-87652119,intergenic_region:87656578-87656652	Cont1,Cont2,Cont3,PRL1,PRL2,PRL3	3,7,7,15,9,10	5,31,4,11,7,10	--
novel_circ_0022995	chrX	91208480	91213528	-	5048	364	n/a	intergenic_region:91208481-91208534,intergenic_region:91209986-91210053,intergenic_region:91212651-91212770,intergenic_region:91213407-91213528	Cont1,Cont2,Cont3,PRL1,PRL2,PRL3	3,4,15,6,2,6	0,2,3,0,6,1	--
novel_circ_0023008	chrX	96386571	96391603	-	5032	173	ENSBTAG00000006122;	exon:96391431-96391603	Cont1,Cont2,Cont3,PRL3	4,3,6,8	34,83,23,34	HUWE1
novel_circ_0023009	chrX	96388099	96388588	-	489	303	ENSBTAG00000006122;	exon:96388100-96388268,exon:96388455-96388588	Cont1,Cont2,Cont3,PRL1,PRL2,PRL3	7,12,8,6,8,10	100,134,82,65,127,117	HUWE1
novel_circ_0023010	chrX	96388099	96389275	-	1176	402	ENSBTAG00000006122;	exon:96388100-96388268,exon:96388455-96388588,exon:96389177-96389275	Cont1,Cont2,Cont3,PRL1,PRL2,PRL3	16,41,47,18,33,71	98,130,57,82,113,106	HUWE1
novel_circ_0023013	chrX	96394432	96395280	-	848	395	ENSBTAG00000006122;	exon:96394433-96394615,exon:96395069-96395280	Cont1,Cont2,Cont3,PRL2,PRL3	3,5,2,5,3	74,102,35,63,45	HUWE1
novel_circ_0023014	chrX	96419658	96422248	-	2590	287	ENSBTAG00000006122;	exon:96419659-96419850,exon:96422154-96422248	Cont1,Cont2,Cont3,PRL1,PRL2,PRL3	4,11,11,5,5,18	65,92,33,61,113,42	HUWE1
novel_circ_0023017	chrX	96428376	96444601	-	16225	279	ENSBTAG00000006122;	exon:96428377-96428553,exon:96444500-96444601	Cont1,Cont2,Cont3,PRL1,PRL2	3,6,5,2,4	73,102,38,61,74	HUWE1
novel_circ_0023021	chrX	96473097	96482310	-	9213	526	ENSBTAG00000006122;	exon:96473098-96473250,exon:96474859-96475065,exon:96475739-96475837,exon:96482244-96482310	Cont1,Cont2,Cont3,PRL1,PRL2,PRL3	37,53,29,37,35,54	80,123,45,73,121,53	HUWE1
novel_circ_0023022	chrX	96473097	96513673	-	40576	456	ENSBTAG00000006122;	exon:96473098-96473250,exon:96475739-96475837,exon:96482244-96482310,exon:96513537-96513673	Cont1,Cont2,Cont3,PRL1,PRL2,PRL3	9,11,19,10,32,15	70,110,32,61,138,45	HUWE1
novel_circ_0023024	chrX	96864248	96867502	-	3254	356	ENSBTAG00000013289;	exon:96864249-96864409,exon:96866925-96867033,exon:96867417-96867502	Cont1,Cont2,Cont3,PRL1,PRL2,PRL3	3,3,2,2,2,10	10,19,6,11,12,12	PHF8
novel_circ_0023027	chrX	97010180	97012044	-	1864	330	ENSBTAG00000003855;	exon:97010181-97010263,exon:97011798-97012044	Cont1,Cont2,Cont3,PRL1,PRL2,PRL3	14,9,21,23,12,32	13,31,18,17,20,15	FAM120C
novel_circ_0023029	chrX	97011797	97012044	-	247	247	ENSBTAG00000003855;	exon:97011798-97012044	Cont1,Cont2,Cont3,PRL1,PRL2,PRL3	35,53,31,45,48,53	23,33,16,29,22,37	FAM120C
novel_circ_0023045	chrX	99245356	99255243	+	9887	325	n/a	intergenic_region:99245357-99245523,intergenic_region:99249438-99249526,intergenic_region:99255175-99255243	Cont1,Cont2,Cont3,PRL1,PRL2,PRL3	3,11,12,5,3,18	8,16,6,9,10,1	--
novel_circ_0023046	chrX	99739269	99749344	-	10075	345	ENSBTAG00000047416;	exon:99739270-99739401,exon:99749132-99749344	Cont1,Cont2,Cont3,PRL3	8,2,5,3	26,10,10,21	HEPH
novel_circ_0003119	chr13	10468445	10481928	-	13483	438	ENSBTAG00000000939;	exon:10468446-10468505,exon:10472863-10472928,exon:10479677-10479845,exon:10481786-10481928	Cont2,Cont3,PRL1,PRL2,PRL3	5,9,5,6,23	35,25,20,31,22	KIF16B
novel_circ_0003121	chr13	10472862	10481928	-	9066	209	ENSBTAG00000000939;	exon:10472863-10472928,exon:10481786-10481928	Cont1,Cont2,Cont3,PRL1,PRL3	6,5,5,5,6	38,38,31,26,21	KIF16B
novel_circ_0003123	chr13	10823961	10824947	+	986	263	n/a	intergenic_region:10823962-10824056,intergenic_region:10824780-10824947	Cont1,Cont2,Cont3,PRL1,PRL3	45,45,35,28,54	15,21,6,12,15	--
novel_circ_0003129	chr13	10934164	10942627	+	8463	97	n/a	intergenic_region:10942531-10942627	Cont1,Cont2,Cont3,PRL1,PRL2,PRL3	8,12,16,6,8,9	157,212,144,186,177,141	--
novel_circ_0003130	chr13	10942530	10951177	+	8647	337	ENSBTAG00000023169;	exon:10942531-10942627,exon:10950436-10950608,exon:10951111-10951177	Cont2,PRL1,PRL2,PRL3	4,3,3,10	148,101,118,114	--
novel_circ_0003147	chr13	11782421	11787703	-	5282	266	ENSBTAG00000008650;	exon:11782422-11782548,exon:11787565-11787703	Cont1,Cont2,Cont3,PRL1,PRL2,PRL3	5,6,5,4,4,4	21,41,13,22,21,6	CAMK1D
novel_circ_0003157	chr13	12305611	12312543	-	6932	246	ENSBTAG00000000291;	exon:12305612-12305762,exon:12312449-12312543	Cont1,Cont2,Cont3,PRL3	3,5,10,6	43,65,71,76	DHTKD1
novel_circ_0003161	chr13	12311057	12312620	-	1563	371	ENSBTAG00000000291;	exon:12311058-12311256,exon:12312449-12312620	Cont1,Cont2,Cont3,PRL1,PRL2,PRL3	8,17,38,10,9,32	61,77,56,38,47,56	DHTKD1
novel_circ_0003164	chr13	12324490	12330060	-	5570	465	ENSBTAG00000000291;	exon:12324491-12324760,exon:12329866-12330060	Cont1,Cont2,Cont3,PRL1,PRL3	4,3,6,3,3	58,91,68,52,67	DHTKD1
novel_circ_0003169	chr13	12376723	12384661	+	7938	699	ENSBTAG00000000288;	exon:12376724-12376884,exon:12379907-12380104,exon:12380569-12380718,exon:12381947-12382050,exon:12384576-12384661	Cont1,Cont2,Cont3,PRL1,PRL2,PRL3	22,35,23,19,14,30	13,24,7,23,26,7	UPF2
novel_circ_0003181	chr13	16203372	16208322	+	4950	270	ENSBTAG00000013925;	exon:16203373-16203441,exon:16206649-16206748,exon:16208222-16208322	Cont1,Cont2,Cont3,PRL1,PRL2,PRL3	17,20,5,13,16,7	13,10,4,18,10,2	KIN
novel_circ_0003183	chr13	16484412	16493913	+	9501	154	ENSBTAG00000005915;	exon:16484413-16484566	Cont1,Cont2,Cont3,PRL1,PRL2,PRL3	3,9,7,2,4,11	17,9,12,10,14,12	SFMBT2
novel_circ_0003186	chr13	16544077	16554821	+	10744	243	ENSBTAG00000005915;	exon:16544078-16544166,exon:16545891-16545946,exon:16554724-16554821	Cont1,Cont2,Cont3,PRL1,PRL2,PRL3	9,22,21,13,17,12	13,18,19,7,9,25	SFMBT2
novel_circ_0003187	chr13	16544077	16579385	+	35308	246	ENSBTAG00000005915;	exon:16554724-16554821,exon:16579238-16579385	Cont1,Cont2,Cont3,PRL1,PRL3	2,2,2,6,4	10,12,16,15,12	SFMBT2
novel_circ_0003189	chr13	16554723	16579385	+	24662	339	ENSBTAG00000005915;	exon:16554724-16554821,exon:16577930-16578022,exon:16579238-16579385	Cont2,Cont3,PRL1,PRL2,PRL3	13,13,2,2,8	15,14,27,13,33	SFMBT2
novel_circ_0003190	chr13	16577929	16579385	+	1456	241	ENSBTAG00000005915;	exon:16577930-16578022,exon:16579238-16579385	Cont1,Cont2,Cont3,PRL1,PRL2,PRL3	6,9,4,14,2,9	17,22,19,19,15,36	SFMBT2
novel_circ_0003192	chr13	16590953	16595995	+	5042	245	ENSBTAG00000005915;	exon:16590954-16591071,exon:16595869-16595995	Cont1,Cont2,Cont3,PRL1,PRL2,PRL3	5,13,2,6,7,10	9,14,20,21,14,14	SFMBT2
novel_circ_0003216	chr13	18200109	18202102	-	1993	368	ENSBTAG00000006529;	intron:18200110-18200223,intron:18200342-18200453,intron:18201961-18202102	Cont1,Cont2,Cont3,PRL2,PRL3	11,7,7,8,12	4,15,7,12,10	PDSS1
novel_circ_0003222	chr13	18523600	18527197	-	3597	388	ENSBTAG00000016060;	exon:18523601-18523743,exon:18523885-18523982,exon:18527051-18527197	Cont1,Cont2,Cont3,PRL1,PRL2,PRL3	3,2,7,5,3,5	4,4,3,0,4,1	CREM
novel_circ_0003224	chr13	18611469	18620194	+	8725	339	ENSBTAG00000007133;	exon:18611470-18611610,exon:18617173-18617275,exon:18620100-18620194	Cont1,Cont2,Cont3,PRL1,PRL2,PRL3	16,21,33,21,28,24	13,18,4,10,13,4	CUL2
novel_circ_0003225	chr13	18611469	18627086	+	15617	141	ENSBTAG00000007133;	exon:18611470-18611610	Cont1,Cont2,Cont3,PRL2,PRL3	5,4,5,3,9	14,17,10,9,2	CUL2
novel_circ_0003229	chr13	18982014	19019309	+	37295	357	ENSBTAG00000014991;	exon:18982015-18982195,exon:19019134-19019309	Cont1,Cont3,PRL1,PRL2,PRL3	2,2,3,3,4	82,72,47,106,89	PARD3
novel_circ_0003233	chr13	19095509	19117870	+	22361	297	ENSBTAG00000014991;	exon:19095510-19095635,exon:19117700-19117870	Cont2,Cont3,PRL1,PRL2,PRL3	9,4,4,4,9	94,77,52,84,83	PARD3
novel_circ_0003241	chr13	19132310	19143705	+	11395	273	ENSBTAG00000014991;	exon:19138277-19138321,exon:19143478-19143705	Cont2,Cont3,PRL1,PRL2,PRL3	12,4,3,5,2	93,58,49,65,58	PARD3
novel_circ_0003247	chr13	19321112	19330999	+	9887	249	ENSBTAG00000014991;	exon:19321113-19321233,exon:19330872-19330999	Cont1,Cont2,Cont3,PRL3	2,4,4,4	40,42,27,39	PARD3
novel_circ_0003250	chr13	20273946	20277529	+	3583	425	ENSBTAG00000015910;	exon:20273947-20274185,exon:20277065-20277160,exon:20277440-20277529	Cont1,Cont2,Cont3,PRL1,PRL2,PRL3	12,10,13,7,7,5	881,1411,889,719,1280,836	ITGB1
novel_circ_0003266	chr13	23117086	23121498	+	4412	294	ENSBTAG00000044074;	exon:23117087-23117190,exon:23119384-23119477,exon:23121403-23121498	Cont1,Cont2,Cont3,PRL1,PRL2	7,2,8,4,8	20,32,18,20,50	MLLT10
novel_circ_0003267	chr13	23117086	23149783	+	32697	390	ENSBTAG00000044074;	exon:23117087-23117190,exon:23119384-23119477,exon:23121403-23121498,exon:23149688-23149783	Cont1,Cont2,Cont3,PRL1,PRL2,PRL3	2,7,8,3,7,16	21,34,19,21,52,20	MLLT10
novel_circ_0003270	chr13	23207008	23222606	+	15598	370	ENSBTAG00000044074;	exon:23207009-23207187,exon:23221045-23221162,exon:23222534-23222606	Cont1,Cont2,Cont3,PRL1,PRL2,PRL3	7,5,7,3,6,10	14,27,11,11,9,12	MLLT10
novel_circ_0003273	chr13	2387008	2393973	+	6965	218	ENSBTAG00000013116;	exon:2387009-2387124,exon:2393872-2393973	Cont1,Cont2,Cont3,PRL1,PRL3	7,6,8,4,8	1,3,5,8,8	PLCB4
novel_circ_0003275	chr13	25342658	25342942	+	284	284	n/a	intergenic_region:25342659-25342942	Cont1,Cont2,Cont3,PRL1,PRL2,PRL3	13,11,9,6,21,13	4,12,11,2,7,8	--
novel_circ_0003280	chr13	25674455	25680977	+	6522	321	ENSBTAG00000018395;	exon:25674456-25674575,exon:25678552-25678629,exon:25680855-25680977	Cont1,Cont2,Cont3,PRL3	5,2,4,5	10,13,12,9	KIAA1217
novel_circ_0003289	chr13	28581598	28587048	+	5450	324	ENSBTAG00000017244;	exon:28581599-28581676,exon:28581792-28581818,exon:28584341-28584445,exon:28586935-28587048	Cont1,Cont2,Cont3,PRL1,PRL2	4,8,14,16,8	26,33,16,29,30	PRPF18
novel_circ_0003292	chr13	28635755	28637008	+	1253	216	ENSBTAG00000008279;	intron:28635756-28635862,intron:28636900-28637008	Cont3,PRL1,PRL2,PRL3	7,2,6,7	1,1,9,3	FRMD4A
novel_circ_0003294	chr13	28732401	28744604	-	12203	295	ENSBTAG00000008279;	exon:28732402-28732488,exon:28738491-28738548,exon:28738794-28738859,exon:28744521-28744604	Cont1,Cont3,PRL1,PRL2,PRL3	5,3,6,5,9	19,30,13,33,27	FRMD4A
novel_circ_0003295	chr13	29848784	29856800	-	8016	239	ENSBTAG00000010220;	exon:29848785-29848921,exon:29856699-29856800	Cont1,Cont2,Cont3,PRL3	3,3,9,3	4,5,9,11	DCLRE1C
novel_circ_0003299	chr13	30116886	30123388	-	6502	321	ENSBTAG00000008787;	exon:30116887-30116979,exon:30123161-30123388	Cont1,Cont2,Cont3,PRL1,PRL2,PRL3	8,4,17,3,19,9	15,11,9,8,8,16	C13H10ORF38
novel_circ_0003301	chr13	30619141	30672224	-	53083	520	ENSBTAG00000010387;	exon:30619142-30619214,exon:30640434-30640514,exon:30645645-30645715,exon:30658129-30658208,exon:30659081-30659154,exon:30668044-30668104,exon:30672145-30672224	Cont1,Cont2,Cont3,PRL1,PRL2,PRL3	4,10,16,8,11,14	19,28,18,13,25,20	FAM188A
novel_circ_0003304	chr13	30640433	30672224	-	31791	621	ENSBTAG00000010387;	exon:30640434-30640514,exon:30645645-30645715,exon:30658129-30658208,exon:30659081-30659154,exon:30665943-30666116,exon:30668044-30668104,exon:30672145-30672224	Cont1,Cont2,Cont3,PRL1,PRL2,PRL3	60,78,84,57,81,77	20,30,31,17,30,31	FAM188A
novel_circ_0003306	chr13	30645644	30672224	-	26580	366	ENSBTAG00000010387;	exon:30645645-30645715,exon:30658129-30658208,exon:30659081-30659154,exon:30668044-30668104,exon:30672145-30672224	Cont1,Cont2,Cont3,PRL1,PRL2,PRL3	19,9,9,10,7,12	45,60,85,33,62,96	FAM188A
novel_circ_0003309	chr13	30658128	30672224	-	14096	410	ENSBTAG00000010387;	exon:30658129-30658208,exon:30659081-30659154,exon:30661624-30661738,exon:30668044-30668104,exon:30672145-30672224	Cont1,Cont2,Cont3,PRL1,PRL2,PRL3	31,38,40,26,31,33	46,71,99,33,73,111	FAM188A
novel_circ_0003313	chr13	31492334	31494935	-	2601	317	ENSBTAG00000027446;	exon:31492335-31492449,exon:31492726-31492808,exon:31494817-31494935	Cont2,PRL1,PRL2,PRL3	9,4,7,5	74,44,49,36	RSU1
novel_circ_0003314	chr13	31492334	31502735	-	10401	438	ENSBTAG00000027446;	exon:31492335-31492449,exon:31492726-31492808,exon:31494817-31494935,exon:31502615-31502735	Cont1,Cont2,Cont3,PRL1,PRL2,PRL3	7,7,8,2,2,7	55,74,49,48,47,45	RSU1
novel_circ_0003320	chr13	32344806	32358737	-	13931	265	n/a	intergenic_region:32344807-32344864,intergenic_region:32358251-32358339,intergenic_region:32358620-32358737	Cont2,Cont3,PRL1,PRL2,PRL3	5,8,3,4,9	0,5,4,7,0	--
novel_circ_0003322	chr13	32347740	32358737	-	10997	207	ENSBTAG00000033089;	exon:32358251-32358339,exon:32358620-32358737	Cont1,Cont2,Cont3,PRL1,PRL3	2,7,6,4,11	0,2,11,2,6	HACD1
novel_circ_0003325	chr13	32487804	32492763	+	4959	215	ENSBTAG00000018981;	exon:32487805-32487877,exon:32492622-32492763	Cont1,Cont2,Cont3,PRL1,PRL2,PRL3	14,8,2,2,7,9	4,12,3,2,2,6	TMEM236
novel_circ_0003328	chr13	33341203	33342352	-	1149	264	ENSBTAG00000022003;	exon:33341204-33341357,exon:33342243-33342352	Cont1,Cont2,PRL1,PRL2,PRL3	6,8,16,8,4	9,27,3,7,10	NSUN6
novel_circ_0003332	chr13	33361049	33366491	-	5442	236	ENSBTAG00000022003;	exon:33361050-33361129,exon:33366336-33366491	Cont1,Cont2,Cont3,PRL1,PRL2,PRL3	24,34,25,25,25,33	6,14,8,12,6,6	NSUN6
novel_circ_0003339	chr13	33657667	33659208	+	1541	340	ENSBTAG00000002280;	exon:33657668-33657769,exon:33658499-33658559,exon:33658669-33658740,exon:33659104-33659208	Cont1,Cont2,Cont3,PRL1,PRL2,PRL3	12,17,35,6,19,36	90,122,47,39,106,64	KIF5B
novel_circ_0003341	chr13	33731155	33733957	+	2802	293	ENSBTAG00000012677;	exon:33731156-33731191,exon:33733701-33733957	Cont1,Cont2,Cont3,PRL1,PRL2,PRL3	31,64,54,33,49,41	27,35,38,27,29,36	ARHGAP12
novel_circ_0003342	chr13	33774138	33774402	+	264	264	ENSBTAG00000012677;	exon:33774139-33774402	Cont1,Cont2,Cont3,PRL1	5,3,3,2	10,20,20,14	ARHGAP12
novel_circ_0003344	chr13	33780923	33802850	+	21927	359	ENSBTAG00000012677;	intron:33780924-33781064,intron:33782231-33782311,intron:33795021-33795095,intron:33802789-33802850	Cont1,Cont2,Cont3,PRL2	4,3,2,8	0,2,4,4	ARHGAP12
novel_circ_0003346	chr13	33782230	33811042	+	28812	426	ENSBTAG00000012677;	exon:33782231-33782311,exon:33791971-33792096,exon:33795021-33795095,exon:33802789-33802850,exon:33810961-33811042	Cont2,Cont3,PRL1,PRL2,PRL3	5,10,4,6,11	23,27,9,23,11	ARHGAP12
novel_circ_0003350	chr13	33791970	33811042	+	19072	345	ENSBTAG00000012677;	exon:33791971-33792096,exon:33795021-33795095,exon:33802789-33802850,exon:33810961-33811042	Cont1,Cont2,Cont3,PRL1	3,6,5,2	29,27,30,21	ARHGAP12
novel_circ_0003351	chr13	33791970	33819442	+	27472	225	ENSBTAG00000012677;	exon:33791971-33792096,exon:33819344-33819442	Cont1,Cont2,Cont3,PRL3	4,2,5,3	27,26,25,18	ARHGAP12
novel_circ_0003356	chr13	34075709	34095900	-	20191	331	ENSBTAG00000020053;	exon:34075710-34075815,exon:34088239-34088400,exon:34095838-34095900	Cont1,Cont2,Cont3,PRL1,PRL3	6,2,11,3,7	93,85,48,68,66	ZEB1
novel_circ_0003357	chr13	34075709	34115099	-	39390	370	ENSBTAG00000020053;	exon:34075710-34075815,exon:34095838-34095900,exon:34114899-34115099	Cont1,Cont2,Cont3,PRL1,PRL2,PRL3	11,11,18,4,12,12	153,202,109,136,155,126	ZEB1
novel_circ_0003360	chr13	34088238	34095897	-	7659	222	ENSBTAG00000020053;	exon:34088239-34088400,exon:34095838-34095897	Cont1,PRL1,PRL2,PRL3	5,4,3,5	121,89,143,97	ZEB1
novel_circ_0003361	chr13	34088238	34095900	-	7662	225	ENSBTAG00000020053;	exon:34088239-34088400,exon:34095838-34095900	Cont1,Cont2,Cont3,PRL1,PRL2,PRL3	15,26,4,11,17,9	121,127,88,89,143,92	ZEB1
novel_circ_0003362	chr13	34088238	34115099	-	26861	225	ENSBTAG00000020053;	exon:34088239-34088400,exon:34095838-34095900	Cont1,Cont2,Cont3,PRL1,PRL2,PRL3	10,15,8,12,11,9	186,244,150,158,212,155	ZEB1
novel_circ_0003369	chr13	34114898	34195289	-	80391	341	ENSBTAG00000020053;	intron:34114899-34115099,intron:34195150-34195289	Cont1,Cont2,Cont3,PRL1,PRL2,PRL3	11,7,3,2,9,4	325,325,259,215,299,350	ZEB1
novel_circ_0003371	chr13	34114898	34208869	-	93971	501	ENSBTAG00000020053;	intron:34114899-34115099,intron:34195150-34195289,intron:34208710-34208869	Cont1,Cont2,Cont3,PRL1,PRL2,PRL3	62,76,69,52,60,82	105,93,54,60,79,91	ZEB1
novel_circ_0003376	chr13	34195149	34208767	-	13618	297	ENSBTAG00000020053;	intron:34195150-34195289,intron:34204451-34204549,intron:34208710-34208767	Cont1,Cont2,Cont3,PRL1,PRL2,PRL3	91,161,31,110,87,38	396,461,273,313,369,385	ZEB1
novel_circ_0003379	chr13	34195149	34208869	-	13720	300	ENSBTAG00000020053;	intron:34195150-34195289,intron:34208710-34208869	Cont1,Cont2,Cont3,PRL1,PRL2,PRL3	980,1212,560,885,996,848	143,181,115,106,122,148	ZEB1
novel_circ_0003380	chr13	34195149	34208883	-	13734	314	ENSBTAG00000020053;	intron:34195150-34195289,intron:34208710-34208883	Cont1,Cont2,Cont3,PRL1,PRL3	6,6,2,6,3	130,169,98,101,130	ZEB1
novel_circ_0003390	chr13	34860213	34944186	-	83973	322	ENSBTAG00000027444;	intron:34860214-34860359,intron:34944011-34944186	Cont1,Cont2,Cont3,PRL1,PRL2,PRL3	21,23,4,15,14,8	4,8,0,0,4,1	SVIL
novel_circ_0003402	chr13	35556516	35559636	-	3120	398	ENSBTAG00000004387;	exon:35556517-35556741,exon:35559464-35559636	Cont1,Cont2,Cont3	7,6,3	36,54,21	MTPAP
novel_circ_0003410	chr13	36399950	36405102	-	5152	336	ENSBTAG00000018263;	exon:36399951-36400063,exon:36400622-36400737,exon:36404996-36405102	Cont1,Cont2,Cont3,PRL1,PRL2,PRL3	62,93,60,54,52,71	47,106,31,66,70,23	WAC
novel_circ_0003414	chr13	3719594	3744421	+	24827	385	n/a	intergenic_region:3719595-3719768,intergenic_region:3737209-3737298,intergenic_region:3744301-3744421	Cont1,Cont2,Cont3	6,8,12	14,25,15	--
novel_circ_0003416	chr13	3737208	3744421	+	7213	211	ENSBTAG00000034991;	exon:3737209-3737298,exon:3744301-3744421	Cont1,Cont2,PRL1,PRL2,PRL3	3,7,3,6,2	14,37,23,36,13	SLX4IP
novel_circ_0003419	chr13	38914491	38917251	+	2760	327	ENSBTAG00000008964;	exon:38914492-38914582,exon:38917016-38917251	Cont1,Cont2,Cont3,PRL1,PRL2,PRL3	7,7,15,5,2,15	38,47,54,22,42,61	DTD1
novel_circ_0003420	chr13	38914491	38924789	+	10298	434	ENSBTAG00000008964;	exon:38914492-38914582,exon:38917016-38917251,exon:38924683-38924789	Cont1,Cont2,Cont3,PRL2,PRL3	4,3,3,4,4	34,61,25,34,30	DTD1
novel_circ_0003426	chr13	39808352	39808852	+	500	101	ENSBTAG00000020382;	intron:39808353-39808453	Cont1,Cont2,PRL1,PRL2,PRL3	3,11,8,5,6	37,42,21,20,30	RIN2
novel_circ_0003445	chr13	40973697	40975579	+	1882	352	ENSBTAG00000011304;	exon:40973698-40973825,exon:40973908-40974019,exon:40975468-40975579	Cont1,Cont2,Cont3,PRL2,PRL3	2,6,4,5,9	106,125,39,103,38	XRN2
novel_circ_0003452	chr13	41007956	41010211	+	2255	332	ENSBTAG00000011304;	exon:41007957-41008025,exon:41008125-41008256,exon:41010081-41010211	Cont1,Cont2,Cont3,PRL1,PRL2,PRL3	20,31,25,17,8,25	77,75,50,62,75,55	XRN2
novel_circ_0003455	chr13	42429343	42436281	-	6938	275	ENSBTAG00000032704;	exon:42429344-42429421,exon:42431280-42431396,exon:42436202-42436281	Cont1,Cont2,Cont3,PRL1,PRL2,PRL3	57,65,40,30,31,58	14,42,27,14,21,29	NAPB
novel_circ_0003466	chr13	43257689	43257910	+	221	221	ENSBTAG00000039071;	exon:43257690-43257910	Cont1,Cont2,Cont3,PRL1,PRL2,PRL3	11,20,8,14,22,13	16,12,21,7,15,35	ANKRD16
novel_circ_0003467	chr13	43257689	43257942	+	253	253	ENSBTAG00000039071;	intron:43257690-43257942	Cont1,Cont2,Cont3,PRL1,PRL2,PRL3	7,9,7,2,5,5	10,10,15,8,8,20	ANKRD16
novel_circ_0003470	chr13	43312537	43318328	+	5791	343	ENSBTAG00000005316;	exon:43312538-43312645,exon:43315576-43315675,exon:43318194-43318328	Cont1,Cont2,Cont3,PRL1,PRL2,PRL3	41,70,43,27,51,43	48,103,31,28,49,42	GDI2
novel_circ_0003474	chr13	43366003	43366717	-	714	389	n/a	intergenic_region:43366004-43366103,intergenic_region:43366207-43366226,intergenic_region:43366307-43366437,intergenic_region:43366580-43366717	Cont1,Cont2,Cont3,PRL1,PRL2,PRL3	10,19,21,6,11,18	103,196,71,104,149,107	--
novel_circ_0003476	chr13	43366003	43374461	-	8458	658	n/a	intergenic_region:43366004-43366103,intergenic_region:43366207-43366226,intergenic_region:43366307-43366437,intergenic_region:43369256-43369347,intergenic_region:43372795-43372867,intergenic_region:43373927-43374022,intergenic_region:43374316-43374461	Cont1,Cont2,Cont3,PRL1,PRL2,PRL3	31,46,59,38,59,54	29,35,37,33,59,43	--
novel_circ_0003479	chr13	43369255	43374461	-	5206	407	n/a	intergenic_region:43369256-43369347,intergenic_region:43372795-43372867,intergenic_region:43373927-43374022,intergenic_region:43374316-43374461	Cont1,Cont2,Cont3,PRL1,PRL2,PRL3	22,26,35,16,33,25	67,175,87,79,100,92	--
novel_circ_0003481	chr13	43369255	43392909	-	23654	165	n/a	intergenic_region:43369256-43369347,intergenic_region:43372795-43372867	Cont1,Cont2,Cont3,PRL1,PRL2,PRL3	2,4,4,12,4,5	63,167,69,71,86,75	--
novel_circ_0003491	chr13	46648772	46669481	-	20709	293	ENSBTAG00000000683;	exon:46648773-46648887,exon:46669304-46669481	Cont1,Cont2,Cont3,PRL1,PRL2	6,12,9,9,16	92,117,60,51,89	WDR37
novel_circ_0003493	chr13	46649338	46669481	-	20143	410	ENSBTAG00000000683;	exon:46649339-46649473,exon:46666140-46666236,exon:46669304-46669481	Cont1,Cont2,Cont3,PRL1,PRL2	7,15,5,6,18	117,98,54,74,103	WDR37
novel_circ_0003495	chr13	46653741	46669481	-	15740	579	ENSBTAG00000000683;	exon:46653742-46653883,exon:46656548-46656664,exon:46658104-46658148,exon:46666140-46666236,exon:46669304-46669481	Cont1,Cont2,Cont3,PRL1,PRL2,PRL3	57,93,24,63,61,45	116,101,66,66,101,79	WDR37
novel_circ_0003498	chr13	46656587	46669481	-	12894	372	ENSBTAG00000000683;	exon:46656588-46656664,exon:46658104-46658148,exon:46659425-46659496,exon:46669304-46669481	Cont1,Cont2,Cont3,PRL3	5,2,4,7	173,169,123,168	WDR37
novel_circ_0003500	chr13	46658103	46669481	-	11378	528	ENSBTAG00000000683;	exon:46658104-46658148,exon:46659425-46659496,exon:46660599-46660734,exon:46666140-46666236,exon:46669304-46669481	Cont1,Cont2,Cont3,PRL1,PRL2,PRL3	42,58,26,26,42,30	190,206,116,123,207,154	WDR37
novel_circ_0003502	chr13	46664764	46666236	-	1472	258	ENSBTAG00000000683;	exon:46664765-46664829,exon:46665095-46665190,exon:46666140-46666236	Cont1,Cont2,Cont3,PRL1,PRL2,PRL3	5,3,4,6,11,8	239,364,200,164,276,260	WDR37
novel_circ_0003503	chr13	46664764	46669481	-	4717	436	ENSBTAG00000000683;	exon:46664765-46664829,exon:46665095-46665190,exon:46666140-46666236,exon:46669304-46669481	Cont1,Cont2,Cont3,PRL1,PRL2,PRL3	27,25,13,25,45,13	253,345,171,143,255,220	WDR37
novel_circ_0003509	chr13	46779216	46780033	+	817	195	n/a	intergenic_region:46779217-46779351,intergenic_region:46779974-46780033	Cont1,Cont2,Cont3,PRL1,PRL2,PRL3	34,35,12,38,39,14	125,125,67,90,128,62	--
novel_circ_0003510	chr13	46779216	46798377	+	19161	475	n/a	intergenic_region:46779217-46779351,intergenic_region:46779974-46780033,intergenic_region:46797871-46798009,intergenic_region:46798237-46798377	Cont1,Cont2,Cont3,PRL1,PRL2,PRL3	8,20,12,22,9,15	114,113,61,73,86,39	--
novel_circ_0003511	chr13	46779216	46818247	+	39031	332	n/a	intergenic_region:46779217-46779351,intergenic_region:46779974-46780033,intergenic_region:46818111-46818247	Cont1,Cont2,Cont3,PRL1,PRL2,PRL3	9,5,7,7,6,4	120,113,44,69,107,63	--
novel_circ_0003517	chr13	46817350	46818247	+	897	216	ENSBTAG00000013899;	exon:46817351-46817429,exon:46818111-46818247	Cont1,Cont2,Cont3,PRL1,PRL2,PRL3	7,9,5,15,16,12	70,104,36,67,79,45	LARP4B
novel_circ_0003519	chr13	46821306	46822800	+	1494	215	ENSBTAG00000013899;	exon:46821307-46821410,exon:46822690-46822800	Cont1,Cont2,PRL1,PRL2,PRL3	9,29,17,11,6	87,126,87,106,46	LARP4B
novel_circ_0003526	chr13	47041229	47043001	+	1772	240	ENSBTAG00000006531;	intron:47041230-47041301,intron:47042834-47043001	Cont1,Cont2,Cont3,PRL2,PRL3	4,8,2,6,7	54,39,42,51,59	DIP2C
novel_circ_0003527	chr13	47041229	47053120	+	11891	351	ENSBTAG00000006531;	exon:47041230-47041301,exon:47042834-47043001,exon:47053010-47053120	PRL1,PRL2,PRL3	3,3,3	52,70,76	DIP2C
novel_circ_0003528	chr13	47041229	47067109	+	25880	393	ENSBTAG00000006531;	exon:47041230-47041301,exon:47053010-47053120,exon:47066900-47067109	Cont1,Cont3,PRL1,PRL2,PRL3	5,5,7,4,2	45,36,37,35,49	DIP2C
novel_circ_0003531	chr13	47053009	47067109	+	14100	447	ENSBTAG00000006531;	exon:47053010-47053120,exon:47063878-47064003,exon:47066900-47067109	Cont1,Cont2,Cont3,PRL1,PRL2,PRL3	3,3,5,5,6,2	49,52,50,41,54,48	DIP2C
novel_circ_0003539	chr13	47154265	47157865	+	3600	488	ENSBTAG00000006531;	exon:47154266-47154434,exon:47157174-47157321,exon:47157695-47157865	Cont1,Cont2,Cont3,PRL1,PRL2,PRL3	4,5,13,11,7,27	27,38,18,12,38,29	DIP2C
novel_circ_0003543	chr13	47225428	47256127	-	30699	502	n/a	intergenic_region:47225429-47225590,intergenic_region:47228240-47228284,intergenic_region:47235385-47235544,intergenic_region:47255993-47256127	Cont1,Cont2,Cont3,PRL1,PRL2,PRL3	65,83,64,45,74,60	50,57,24,33,42,25	--
novel_circ_0003544	chr13	47235384	47256127	-	20743	409	n/a	intergenic_region:47235385-47235544,intergenic_region:47246371-47246484,intergenic_region:47255993-47256127	Cont1,Cont2,Cont3,PRL1,PRL2,PRL3	17,16,18,12,10,16	84,102,45,65,87,53	--
novel_circ_0003546	chr13	47579776	47585384	-	5608	384	ENSBTAG00000032366;	exon:47579777-47579882,exon:47584446-47584602,exon:47585264-47585384	Cont1,Cont2,Cont3,PRL1,PRL3	2,3,3,2,3	13,20,5,13,3	SLC23A2
novel_circ_0003548	chr13	47597555	47599889	-	2334	342	ENSBTAG00000032366;	exon:47597556-47597737,exon:47598710-47598780,exon:47599801-47599889	Cont1,Cont2,PRL1,PRL2,PRL3	5,8,4,4,3	10,14,14,26,7	SLC23A2
novel_circ_0003554	chr13	48095154	48111966	-	16812	356	ENSBTAG00000008293;	exon:48095155-48095220,exon:48097404-48097465,exon:48102661-48102700,exon:48111433-48111487,exon:48111834-48111966	Cont1,Cont2,Cont3,PRL1,PRL2,PRL3	10,7,16,6,12,13	16,34,42,36,31,53	GPCPD1
novel_circ_0003557	chr13	48107121	48111966	-	4845	281	ENSBTAG00000008293;	exon:48107122-48107214,exon:48111433-48111487,exon:48111834-48111966	Cont1,Cont2,Cont3,PRL1,PRL2,PRL3	9,8,11,6,9,6	23,48,62,44,38,66	GPCPD1
novel_circ_0003558	chr13	48107121	48114649	-	7528	513	ENSBTAG00000008293;	exon:48107122-48107214,exon:48111433-48111487,exon:48111834-48111966,exon:48114418-48114649	Cont1,Cont2,Cont3,PRL1,PRL2,PRL3	4,7,14,7,5,15	30,60,44,39,47,70	GPCPD1
novel_circ_0003573	chr13	51740447	51746695	-	6248	792	ENSBTAG00000007920;	exon:51740448-51740573,exon:51742835-51743069,exon:51745229-51745405,exon:51746442-51746695	Cont1,Cont2,Cont3,PRL1,PRL2,PRL3	29,44,35,32,35,38	41,62,45,38,44,32	PANK2
novel_circ_0003574	chr13	51740447	51752069	-	11622	361	ENSBTAG00000007920;	exon:51740448-51740573,exon:51742835-51743069	Cont1,Cont2,Cont3,PRL1,PRL2,PRL3	26,25,29,23,19,36	26,55,33,23,41,15	PANK2
novel_circ_0003577	chr13	51751716	51752069	-	353	353	ENSBTAG00000007920;	exon:51751717-51752069	Cont1,Cont2,Cont3,PRL1,PRL2,PRL3	23,23,39,18,14,27	31,69,18,27,49,17	PANK2
novel_circ_0003590	chr13	52089989	52099653	-	9664	309	ENSBTAG00000003848;	exon:52089990-52090207,exon:52099563-52099653	Cont1,Cont2,Cont3,PRL1,PRL2,PRL3	8,9,11,7,6,5	69,68,31,33,64,50	ATRN
novel_circ_0003592	chr13	52093413	52099653	-	6240	176	ENSBTAG00000003848;	exon:52093414-52093498,exon:52099563-52099653	Cont1,Cont2,Cont3,PRL2,PRL3	4,5,8,2,9	85,105,36,101,46	ATRN
novel_circ_0003595	chr13	52128538	52130999	-	2461	198	ENSBTAG00000003848;	exon:52128539-52128652,exon:52130916-52130999	Cont1,Cont2,Cont3,PRL2,PRL3	4,5,7,3,5	42,53,20,54,22	ATRN
novel_circ_0003599	chr13	52289372	52291822	+	2450	329	ENSBTAG00000003494;	exon:52289373-52289497,exon:52290603-52290699,exon:52291716-52291822	Cont2,Cont3,PRL1,PRL2,PRL3	2,9,10,5,5	29,12,4,13,12	C13H20orf194
novel_circ_0003612	chr13	52644068	52645696	-	1628	296	ENSBTAG00000011425;	exon:52644069-52644205,exon:52644398-52644471,exon:52645612-52645696	Cont1,Cont2,Cont3,PRL1,PRL2,PRL3	99,105,140,86,85,194	41,84,59,54,70,71	PTPRA
novel_circ_0003623	chr13	54132404	54133494	-	1090	275	ENSBTAG00000031715;	exon:54132405-54132576,exon:54133392-54133494	Cont1,Cont2,Cont3,PRL1,PRL3	5,14,3,3,11	20,39,27,21,38	PCMTD2
novel_circ_0003624	chr13	54132404	54137655	-	5251	275	ENSBTAG00000031715;	exon:54132405-54132576,exon:54133392-54133494	Cont1,Cont2,Cont3,PRL3	4,6,4,7	57,59,48,47	PCMTD2
novel_circ_0003627	chr13	54384501	54385596	-	1095	349	ENSBTAG00000015796;	exon:54384502-54384732,exon:54385479-54385596	Cont1,Cont2,Cont3,PRL1,PRL2,PRL3	9,11,5,4,5,14	133,133,159,96,131,149	DNAJC5
novel_circ_0003630	chr13	548899	575718	-	26819	439	ENSBTAG00000035323;	exon:548900-549001,exon:556525-556570,exon:564234-564362,exon:566431-566476,exon:575603-575718	Cont1,Cont2,Cont3,PRL2,PRL3	3,6,2,6,13	102,125,73,102,69	TMX4
novel_circ_0003632	chr13	55002997	55008335	+	5338	736	ENSBTAG00000046520;	exon:55002998-55003184,exon:55003464-55003626,exon:55006110-55006353,exon:55008194-55008335	Cont1,Cont2,Cont3,PRL1,PRL2,PRL3	37,50,22,35,46,14	21,14,11,13,14,14	TCFL5
novel_circ_0003633	chr13	55003463	55008335	+	4872	142	ENSBTAG00000046520;	exon:55008194-55008335	Cont1,Cont2,Cont3,PRL1,PRL2,PRL3	7,10,12,9,6,3	36,43,28,13,40,18	TCFL5
novel_circ_0003634	chr13	55004921	55006051	+	1130	140	ENSBTAG00000046520;	intron:55004922-55005061	Cont1,Cont2,Cont3	2,8,2	17,38,26	TCFL5
novel_circ_0003643	chr13	5606763	5608303	+	1540	493	ENSBTAG00000019304;	exon:5606764-5607046,exon:5607531-5607621,exon:5608185-5608303	Cont1,Cont2,Cont3,PRL1,PRL2,PRL3	10,23,10,20,15,24	6,20,11,8,19,14	BTBD3
novel_circ_0003647	chr13	58010237	58023709	-	13472	196	n/a	intergenic_region:58010238-58010433	Cont1,Cont2,Cont3,PRL1,PRL3	3,3,3,5,3	96,112,66,69,47	--
novel_circ_0003651	chr13	58485257	58486049	-	792	221	ENSBTAG00000017424;	intron:58485258-58485325,intron:58485897-58486049	Cont1,Cont2,Cont3,PRL2,PRL3	4,8,2,3,13	8,6,3,7,8	VAPB
novel_circ_0003654	chr13	59458303	59482553	+	24250	342	ENSBTAG00000015362;	exon:59458304-59458496,exon:59482405-59482553	Cont1,Cont2,Cont3,PRL1,PRL2,PRL3	16,6,21,10,11,22	20,16,19,13,20,23	BMP7
novel_circ_0003660	chr13	61082212	61092670	+	10458	195	n/a	intergenic_region:61089829-61089879,intergenic_region:61091064-61091123,intergenic_region:61092587-61092670	PRL1,PRL2,PRL3	5,11,6	169,236,110	--
novel_circ_0003661	chr13	61082212	61098217	+	16005	102	n/a	intergenic_region:61098116-61098217	Cont1,PRL1,PRL2,PRL3	8,3,12,5	249,182,201,96	--
novel_circ_0003668	chr13	61834876	61851644	+	16768	308	ENSBTAG00000018775;	exon:61834877-61834990,exon:61843672-61843745,exon:61851525-61851644	Cont1,Cont2,Cont3,PRL1,PRL2,PRL3	3,6,8,3,4,3	127,161,62,65,158,67	TPX2
novel_circ_0003670	chr13	61851524	61862914	+	11390	376	ENSBTAG00000018775;	exon:61851525-61851644,exon:61858595-61858721,exon:61862786-61862914	Cont1,Cont2,Cont3,PRL1,PRL2,PRL3	6,6,3,6,3,6	115,152,49,67,112,60	TPX2
novel_circ_0003672	chr13	61858594	61862914	+	4320	256	ENSBTAG00000018775;	exon:61858595-61858721,exon:61862786-61862914	Cont2,PRL1,PRL2,PRL3	11,6,4,5	170,61,131,45	TPX2
novel_circ_0003675	chr13	62204746	62208559	+	3813	160	ENSBTAG00000001015;	exon:62205654-62205729,exon:62208476-62208559	Cont1,Cont2,Cont3,PRL1,PRL2	4,3,11,2,3	51,62,28,35,51	TM9SF4
novel_circ_0003678	chr13	62318369	62319031	+	662	344	ENSBTAG00000003215;	exon:62318370-62318471,exon:62318684-62318806,exon:62318913-62319031	Cont1,Cont2,Cont3,PRL1,PRL2,PRL3	9,9,16,2,16,11	131,186,97,98,145,110	KIF3B
novel_circ_0003680	chr13	62483865	62499691	-	15826	378	ENSBTAG00000008348;	exon:62483866-62483975,exon:62492761-62492872,exon:62499536-62499691	Cont1,Cont2,Cont3	2,3,2	1,2,1	NOL4L
novel_circ_0003684	chr13	63963361	63994561	+	31200	287	ENSBTAG00000016524;	intron:63963362-63963568,intron:63994482-63994561	Cont1,Cont2,Cont3,PRL1,PRL2,PRL3	5,13,9,10,5,19	98,142,95,106,145,112	RALY
novel_circ_0003690	chr13	64672593	64691250	-	18657	385	ENSBTAG00000007930;	exon:64672594-64672716,exon:64683412-64683567,exon:64691145-64691250	Cont1,Cont2,Cont3,PRL1,PRL2,PRL3	5,4,2,6,7,6	6,6,3,5,6,12	NCOA6
novel_circ_0003691	chr13	64683411	64691250	-	7839	262	ENSBTAG00000007930;	exon:64683412-64683567,exon:64691145-64691250	Cont1,Cont2,Cont3,PRL1,PRL2,PRL3	16,15,12,3,16,7	9,4,5,11,6,18	NCOA6
novel_circ_0003692	chr13	64686799	64691250	-	4451	388	ENSBTAG00000007930;	exon:64686800-64687081,exon:64691145-64691250	Cont1,Cont2,Cont3,PRL1,PRL2,PRL3	53,52,42,44,45,26	25,31,19,27,22,40	NCOA6
novel_circ_0003696	chr13	64945165	64956803	-	11638	451	ENSBTAG00000002236;	exon:64945166-64945373,exon:64950130-64950258,exon:64954679-64954734,exon:64956746-64956803	Cont1,Cont2,Cont3,PRL1,PRL2,PRL3	28,44,33,9,21,36	130,180,97,109,151,96	TRPC4AP
novel_circ_0003700	chr13	65274791	65295537	-	20746	182	ENSBTAG00000030990;	exon:65274792-65274900,exon:65295465-65295537	Cont1,Cont2,Cont3,PRL1,PRL2,PRL3	5,8,3,2,6,18	50,61,44,52,55,37	UQCC
novel_circ_0003701	chr13	65274791	65304926	-	30135	377	ENSBTAG00000030990;	exon:65274792-65274900,exon:65295465-65295537,exon:65303417-65303524,exon:65304840-65304926	Cont1,Cont2,Cont3,PRL1,PRL2,PRL3	8,2,16,8,8,26	57,74,39,43,72,39	UQCC
novel_circ_0003702	chr13	65289403	65304926	-	15523	268	ENSBTAG00000030990;	exon:65295465-65295537,exon:65303417-65303524,exon:65304840-65304926	Cont2,Cont3,PRL1,PRL2,PRL3	9,15,5,6,6	83,44,59,75,37	UQCC
novel_circ_0003710	chr13	65534977	65537803	-	2826	228	ENSBTAG00000044015;	exon:65534978-65535120,exon:65537719-65537803	Cont1,Cont2,Cont3,PRL1,PRL2,PRL3	11,15,3,9,12,9	179,240,101,106,224,180	RBM12
novel_circ_0003721	chr13	65656585	65657962	+	1377	257	ENSBTAG00000005571;	exon:65656586-65656757,exon:65657878-65657962	Cont1,Cont2,Cont3,PRL1,PRL2,PRL3	2,6,3,4,4,4	37,80,15,42,44,8	PHF20
novel_circ_0003723	chr13	65667587	65677599	+	10012	260	ENSBTAG00000005571;	exon:65667588-65667667,exon:65677420-65677599	Cont1,Cont2,Cont3,PRL1,PRL2,PRL3	28,17,21,22,36,20	40,94,37,64,73,22	PHF20
novel_circ_0003731	chr13	65713489	65715991	+	2502	443	ENSBTAG00000005571;	exon:65713490-65713588,exon:65714556-65714720,exon:65715813-65715991	Cont1,Cont2,Cont3,PRL1,PRL2,PRL3	7,18,21,6,11,20	91,112,52,43,96,43	PHF20
novel_circ_0003733	chr13	65724887	65728023	+	3136	296	ENSBTAG00000005571;	exon:65724888-65724987,exon:65727828-65728023	Cont1,Cont2,Cont3,PRL1,PRL2,PRL3	10,25,17,18,24,32	92,115,69,78,111,68	PHF20
novel_circ_0003759	chr13	66718893	66719910	-	1017	391	ENSBTAG00000011541;	exon:66718894-66719054,exon:66719166-66719194,exon:66719710-66719910	Cont1,Cont2,Cont3,PRL1,PRL2,PRL3	9,3,6,8,9,11	36,56,7,37,50,5	RBL1
novel_circ_0003764	chr13	66995211	66997574	+	2363	353	ENSBTAG00000008938;	exon:66995212-66995310,exon:66995482-66995585,exon:66997425-66997574	Cont1,Cont2,Cont3,PRL1,PRL2,PRL3	5,15,10,9,13,24	59,63,53,25,37,70	SRC
novel_circ_0003766	chr13	67330777	67345000	+	14223	335	ENSBTAG00000007658;	exon:67330778-67330871,exon:67334099-67334190,exon:67344852-67345000	Cont2,Cont3,PRL1,PRL2,PRL3	2,2,2,2,5	55,44,31,64,39	CTNNBL1
novel_circ_0003769	chr13	67575804	67600751	+	24947	478	ENSBTAG00000005086;	exon:67575805-67575934,exon:67583705-67583749,exon:67594018-67594144,exon:67600576-67600751	Cont1,Cont2,Cont3,PRL2,PRL3	6,14,8,5,12	15,11,3,13,4	RPRD1B
novel_circ_0003772	chr13	67592332	67600751	+	8419	416	ENSBTAG00000005086;	exon:67592333-67592445,exon:67594018-67594144,exon:67600576-67600751	Cont1,Cont2,Cont3,PRL1,PRL2,PRL3	35,39,28,23,32,59	21,30,26,18,24,24	RPRD1B
novel_circ_0003774	chr13	68040794	68044239	+	3445	419	n/a	intergenic_region:68040795-68041010,intergenic_region:68044037-68044239	Cont1,Cont2,Cont3,PRL1,PRL2,PRL3	4,7,6,5,8,12	34,37,15,22,48,16	--
novel_circ_0003789	chr13	69979	74882	-	4903	153	n/a	intergenic_region:74730-74882	Cont1,Cont2,Cont3,PRL1,PRL2,PRL3	2,2,9,2,5,4	4,2,1,1,6,0	--
novel_circ_0003794	chr13	70819754	70821513	-	1759	240	ENSBTAG00000005733;	exon:70819755-70819872,exon:70820536-70820594,exon:70821451-70821513	Cont1,Cont2,Cont3,PRL2,PRL3	10,30,4,20,4	23,21,9,9,2	CHD6
novel_circ_0003796	chr13	70836630	70838697	-	2067	297	ENSBTAG00000005733;	exon:70836631-70836780,exon:70838551-70838697	Cont1,Cont2,Cont3,PRL1,PRL2,PRL3	24,13,12,14,16,18	26,33,8,11,16,5	CHD6
novel_circ_0003799	chr13	70856702	70857223	-	521	521	ENSBTAG00000005733;	exon:70856703-70857223	Cont1,Cont2,Cont3,PRL1,PRL2	31,27,30,15,24	27,51,15,31,44	CHD6
novel_circ_0003805	chr13	7280479	7331583	-	51104	386	ENSBTAG00000021614;	exon:7280480-7280558,exon:7286298-7286417,exon:7311390-7311496,exon:7331504-7331583	Cont1,Cont2,Cont3,PRL1,PRL2,PRL3	16,17,26,20,8,14	32,60,41,34,55,60	TASP1
novel_circ_0003815	chr13	7331503	7353528	-	22025	286	ENSBTAG00000021614;	exon:7331504-7331583,exon:7343976-7344060,exon:7353408-7353528	Cont1,PRL1,PRL2,PRL3	7,2,2,5	38,40,80,67	TASP1
novel_circ_0003819	chr13	73617643	73618103	+	460	460	n/a	intergenic_region:73617644-73618103	Cont1,Cont2,Cont3,PRL2,PRL3	9,15,19,15,9	5,8,3,7,7	--
novel_circ_0003823	chr13	7378411	7383857	-	5446	356	ENSBTAG00000021614;	exon:7378412-7378480,exon:7380551-7380618,exon:7383639-7383857	Cont1,Cont2,Cont3,PRL1,PRL2,PRL3	21,36,71,14,29,51	39,93,42,22,57,44	TASP1
novel_circ_0003824	chr13	74033857	74036433	+	2576	124	ENSBTAG00000016846;	exon:74036310-74036433	Cont2,PRL1,PRL2,PRL3	7,3,5,11	314,215,297,165	YWHAB
novel_circ_0003827	chr13	74037546	74039148	+	1602	399	ENSBTAG00000016846;	exon:74037547-74037710,exon:74038625-74038720,exon:74039010-74039148	Cont1,Cont2,Cont3,PRL1,PRL2,PRL3	2,4,5,6,5,7	192,253,58,157,211,68	YWHAB
novel_circ_0003830	chr13	74105068	74111211	+	6143	409	ENSBTAG00000003257;	exon:74105069-74105197,exon:74108025-74108139,exon:74111047-74111211	Cont2,Cont3,PRL1,PRL2,PRL3	8,9,3,2,6	42,24,24,44,34	STK4
novel_circ_0003870	chr13	77981135	77996243	-	15108	404	ENSBTAG00000000241;	exon:77981136-77981234,exon:77994688-77994853,exon:77996105-77996243	Cont1,Cont2,Cont3,PRL2,PRL3	50,79,56,66,54	112,159,84,138,99	STAU1
novel_circ_0003871	chr13	77981135	77998616	-	17481	256	ENSBTAG00000000241;	exon:77981136-77981234,exon:77998460-77998616	Cont1,Cont2,Cont3,PRL2,PRL3	2,7,5,5,4	54,75,47,75,40	STAU1
novel_circ_0003875	chr13	77981135	78012267	-	31132	597	n/a	intergenic_region:77981136-77981234,intergenic_region:77993214-77993331,intergenic_region:77994688-77994853,intergenic_region:77996105-77996243,intergenic_region:78012193-78012267	Cont1,Cont2,Cont3,PRL1,PRL2,PRL3	65,107,90,66,93,103	65,92,48,53,72,47	--
novel_circ_0003877	chr13	77994687	77996243	-	1556	305	ENSBTAG00000000241;	exon:77994688-77994853,exon:77996105-77996243	Cont1,Cont2,Cont3,PRL1,PRL2,PRL3	60,63,59,67,76,69	122,176,110,91,162,125	STAU1
novel_circ_0003880	chr13	77994687	78012267	-	17580	380	n/a	intergenic_region:77994688-77994853,intergenic_region:77996105-77996243,intergenic_region:78012193-78012267	Cont1,Cont2,Cont3,PRL1,PRL2,PRL3	24,8,17,10,16,30	77,107,83,61,98,84	--
novel_circ_0003882	chr13	78065549	78065921	+	372	260	ENSBTAG00000006671;	exon:78065550-78065631,exon:78065744-78065921	Cont1,Cont2,Cont3,PRL1,PRL2,PRL3	8,6,7,4,14,7	56,92,44,41,65,120	DDX27
novel_circ_0003883	chr13	78088976	78098467	-	9491	288	n/a	intergenic_region:78088977-78089108,intergenic_region:78098312-78098467	PRL1,PRL2,PRL3	2,3,2	45,80,35	--
novel_circ_0003887	chr13	78468434	78472749	-	4315	479	ENSBTAG00000012626;	exon:78468435-78468557,exon:78470354-78470470,exon:78471569-78471693,exon:78472636-78472749	Cont1,Cont2,Cont3,PRL1,PRL2,PRL3	22,17,22,12,17,15	619,508,165,510,472,281	B4GALT5
novel_circ_0003888	chr13	78471568	78472749	-	1181	239	ENSBTAG00000012626;	exon:78471569-78471693,exon:78472636-78472749	Cont1,Cont2,PRL1,PRL2,PRL3	8,7,3,3,2	543,512,466,420,153	B4GALT5
novel_circ_0003890	chr13	78677655	78686266	+	8611	117	ENSBTAG00000008969;	exon:78686150-78686266	Cont1,Cont2,Cont3,PRL2,PRL3	5,3,2,3,11	16,25,10,22,5	SLC9A8
novel_circ_0003898	chr13	79581917	79587238	-	5321	280	ENSBTAG00000007721;	exon:79581918-79582032,exon:79584033-79584101,exon:79587143-79587238	Cont1,Cont2,Cont3,PRL1,PRL2	7,5,6,4,10	25,30,10,30,28	DPM1
novel_circ_0003901	chr13	79584032	79594556	-	10524	409	ENSBTAG00000007721;	exon:79584033-79584101,exon:79587143-79587238,exon:79588959-79588984,exon:79589058-79589141,exon:79590655-79590688,exon:79594457-79594556	Cont1,Cont2,Cont3,PRL1,PRL2,PRL3	3,2,7,2,3,6	40,49,25,49,48,21	DPM1
novel_circ_0003902	chr13	79587142	79594556	-	7414	307	ENSBTAG00000007721;	exon:79587143-79587238,exon:79589065-79589141,exon:79590655-79590688,exon:79594457-79594556	Cont1,Cont2,Cont3,PRL1,PRL3	3,3,4,3,5	48,50,32,49,18	DPM1
novel_circ_0003907	chr13	80210916	80223585	-	12669	374	ENSBTAG00000007962;	exon:80210917-80211129,exon:80223425-80223585	Cont1,Cont2,Cont3,PRL1,PRL3	4,2,3,5,4	67,82,53,57,45	ATP9A
novel_circ_0003909	chr13	80221964	80223585	-	1621	113	ENSBTAG00000007962;	exon:80221965-80222077	Cont1,Cont2,Cont3,PRL1,PRL2,PRL3	10,2,5,2,5,4	77,111,53,80,94,61	ATP9A
novel_circ_0003910	chr13	80221964	80227962	-	5998	190	ENSBTAG00000007962;	exon:80221965-80222077,exon:80227886-80227962	Cont1,Cont2,Cont3,PRL2	4,4,5,2	69,104,42,79	ATP9A
novel_circ_0003913	chr13	80233150	80262746	-	29596	302	ENSBTAG00000007962;	exon:80233151-80233226,exon:80234175-80234255,exon:80262602-80262746	Cont1,Cont2,Cont3,PRL1,PRL2,PRL3	7,2,12,5,6,3	101,118,46,71,95,72	ATP9A
novel_circ_0003915	chr13	80253996	80262746	-	8750	368	ENSBTAG00000007962;	exon:80253997-80254105,exon:80260286-80260399,exon:80262602-80262746	Cont1,Cont2,Cont3,PRL1,PRL2,PRL3	30,31,45,18,30,69	123,140,50,82,112,75	ATP9A
novel_circ_0003916	chr13	80260285	80262746	-	2461	259	ENSBTAG00000007962;	exon:80260286-80260399,exon:80262602-80262746	Cont1,Cont2,Cont3,PRL1,PRL2,PRL3	3,4,6,4,4,8	103,98,53,86,99,87	ATP9A
novel_circ_0003917	chr13	80586083	80590268	-	4185	315	ENSBTAG00000001512;	exon:80586084-80586335,exon:80590206-80590268	Cont1,Cont2,Cont3,PRL1,PRL2,PRL3	8,10,33,9,7,16	23,19,24,12,7,14	ZFP64
novel_circ_0003919	chr13	82356845	82361011	-	4166	258	ENSBTAG00000002765;	exon:82356846-82356991,exon:82360900-82361011	Cont1,Cont2,Cont3,PRL1,PRL2,PRL3	3,13,2,6,9,5	47,39,28,40,47,50	CYP24A1
novel_circ_0002388	chr12	11140708	11144999	-	4291	273	ENSBTAG00000002137;	exon:11140709-11140890,exon:11144909-11144999	Cont1,Cont2,Cont3,PRL1,PRL2	6,12,6,5,16	4,6,7,3,7	SUGT1
novel_circ_0002394	chr12	11203821	11205588	-	1767	276	ENSBTAG00000007356;	exon:11203822-11203989,exon:11205481-11205588	Cont1,Cont2,Cont3,PRL1,PRL2,PRL3	10,11,8,12,10,3	26,44,13,25,24,10	ELF1
novel_circ_0002396	chr12	11243236	11243536	-	300	300	ENSBTAG00000007356;	exon:11243237-11243536	Cont1,Cont2,Cont3,PRL1,PRL2,PRL3	11,5,7,15,2,10	60,71,22,50,53,23	ELF1
novel_circ_0002405	chr12	11514239	11526696	+	12457	646	ENSBTAG00000038251;	exon:11514240-11514333,exon:11515973-11516077,exon:11518240-11518397,exon:11520555-11520689,exon:11526543-11526696	Cont1,Cont2,Cont3,PRL1,PRL2,PRL3	14,36,17,33,17,11	7,21,4,12,15,7	NAA16
novel_circ_0002407	chr12	11514239	11532300	+	18061	286	ENSBTAG00000038251;	exon:11514240-11514324,exon:11515973-11516077,exon:11532205-11532300	Cont1,Cont3,PRL1,PRL2,PRL3	8,3,5,4,4	5,2,4,4,6	NAA16
novel_circ_0002418	chr12	11730278	11758195	-	27917	442	ENSBTAG00000001133;	exon:11730279-11730437,exon:11732927-11733052,exon:11758039-11758195	Cont1,Cont2,Cont3,PRL1,PRL3	2,5,3,6,6	14,14,24,13,20	VWA8
novel_circ_0002420	chr12	11748587	11762249	-	13662	375	ENSBTAG00000001133;	exon:11748588-11748696,exon:11758039-11758195,exon:11762141-11762249	Cont1,Cont2,Cont3,PRL3	2,9,2,10	18,17,24,41	VWA8
novel_circ_0002431	chr12	11961596	11981391	-	19795	348	ENSBTAG00000001133;	exon:11961597-11961668,exon:11966932-11967038,exon:11981223-11981391	Cont1,Cont2,Cont3,PRL2,PRL3	10,5,14,8,16	15,27,30,21,13	VWA8
novel_circ_0002433	chr12	11971432	11981391	-	9959	470	ENSBTAG00000001133;	exon:11971433-11971539,exon:11974312-11974427,exon:11978566-11978643,exon:11981223-11981391	Cont1,Cont2,Cont3,PRL1,PRL2,PRL3	4,4,5,2,7,6	38,45,35,30,28,28	VWA8
novel_circ_0002437	chr12	12023361	12042249	-	18888	246	ENSBTAG00000001133;	exon:12023362-12023439,exon:12042082-12042249	Cont1,Cont2,Cont3,PRL1	2,4,4,5	34,53,22,21	VWA8
novel_circ_0002444	chr12	12342239	12345731	+	3492	103	ENSBTAG00000013879;	exon:12342240-12342342	Cont1,Cont2,Cont3,PRL3	2,2,8,8	10,34,3,11	DGKH
novel_circ_0002447	chr12	12361411	12361682	+	271	271	ENSBTAG00000013879;	exon:12361412-12361682	Cont1,Cont2,Cont3,PRL1,PRL2,PRL3	16,19,6,12,4,21	22,31,11,24,17,15	DGKH
novel_circ_0002449	chr12	12362601	12374243	+	11642	346	ENSBTAG00000013879;	exon:12362602-12362724,exon:12370165-12370290,exon:12374147-12374243	Cont1,Cont2,Cont3,PRL1,PRL2,PRL3	8,36,26,8,26,15	28,39,14,25,26,16	DGKH
novel_circ_0002451	chr12	12370164	12374243	+	4079	223	ENSBTAG00000013879;	exon:12370165-12370290,exon:12374147-12374243	Cont1,Cont2,Cont3,PRL1,PRL2,PRL3	20,18,9,6,7,9	39,64,20,35,29,24	DGKH
novel_circ_0002458	chr12	12391112	12405276	+	14164	292	n/a	intergenic_region:12391113-12391218,intergenic_region:12405091-12405276	Cont1,Cont2,PRL1,PRL2,PRL3	6,2,4,4,2	8,16,3,11,5	--
novel_circ_0002466	chr12	14136786	14138220	+	1434	179	n/a	intergenic_region:14138042-14138220	Cont1,Cont2,Cont3,PRL1,PRL2,PRL3	12,10,7,11,16,13	33,66,38,49,58,33	--
novel_circ_0002469	chr12	14136786	14145659	+	8873	439	n/a	intergenic_region:14143883-14144108,intergenic_region:14144536-14144696,intergenic_region:14145608-14145659	Cont1,Cont2,Cont3,PRL1,PRL2,PRL3	5,11,11,8,13,10	22,20,15,34,33,14	--
novel_circ_0002472	chr12	14141422	14144108	+	2686	392	ENSBTAG00000016691;	exon:14141423-14141588,exon:14143883-14144108	Cont1,Cont2,Cont3,PRL1,PRL2,PRL3	7,12,14,12,9,19	117,142,79,102,120,87	--
novel_circ_0002476	chr12	15198591	15200066	-	1475	254	ENSBTAG00000009415;	exon:15198592-15198683,exon:15199321-15199383,exon:15199968-15200066	Cont1,Cont2,PRL1,PRL2,PRL3	7,25,13,9,9	4,11,8,15,6	NUFIP1
novel_circ_0002481	chr12	15600522	15605930	+	5408	349	ENSBTAG00000016529;	exon:15600523-15600637,exon:15602504-15602651,exon:15605845-15605930	Cont1,Cont2,Cont3,PRL1,PRL2,PRL3	10,9,7,2,11,10	23,14,7,8,23,15	SLC25A30
novel_circ_0002483	chr12	15604756	15608614	+	3858	95	ENSBTAG00000016529;	exon:15604757-15604851	Cont2,Cont3,PRL1,PRL2,PRL3	3,8,2,7,8	29,21,9,12,34	SLC25A30
novel_circ_0002490	chr12	15668118	15674307	+	6189	435	ENSBTAG00000017907;	exon:15668119-15668208,exon:15671443-15671563,exon:15673975-15674063,exon:15674173-15674307	Cont1,Cont2,Cont3,PRL1,PRL2,PRL3	4,4,5,3,2,4	26,28,17,20,28,19	COG3
novel_circ_0002509	chr12	16174669	16177960	-	3291	202	ENSBTAG00000007067;	exon:16174670-16174781,exon:16174978-16175067	Cont1,Cont2,PRL1,PRL2,PRL3	4,6,3,8,4	22,20,13,13,8	ZC3H13
novel_circ_0002510	chr12	16174669	16177963	-	3294	438	ENSBTAG00000007067;	exon:16174670-16174781,exon:16174978-16175067,exon:16177420-16177529,exon:16177838-16177963	Cont1,Cont2,Cont3,PRL1,PRL2,PRL3	18,6,11,15,13,29	20,20,4,13,10,8	ZC3H13
novel_circ_0002512	chr12	16270902	16276013	-	5111	330	ENSBTAG00000007079;	exon:16270903-16271036,exon:16275818-16276013	Cont1,Cont2,Cont3	4,6,4	97,179,50	LCP1
novel_circ_0002524	chr12	17900590	17915751	-	15161	531	ENSBTAG00000006759;	exon:17900591-17900729,exon:17903530-17903658,exon:17915322-17915484,exon:17915652-17915751	Cont2,Cont3,PRL1,PRL2,PRL3	6,8,2,2,13	46,23,22,41,20	SUCLA2
novel_circ_0002526	chr12	17964132	17966675	+	2543	310	ENSBTAG00000019501;	exon:17964133-17964329,exon:17966563-17966675	Cont1,Cont2,Cont3,PRL1,PRL2,PRL3	11,6,7,8,8,25	9,11,6,6,13,5	NUDT15
novel_circ_0002535	chr12	18837557	18844695	+	7138	299	n/a	intergenic_region:18837558-18837718,intergenic_region:18844558-18844695	Cont1,Cont2,Cont3,PRL1,PRL3	7,6,6,2,3	15,26,11,21,15	--
novel_circ_0002542	chr12	18844557	18887568	+	43011	291	n/a	intergenic_region:18844558-18844695,intergenic_region:18863397-18863472,intergenic_region:18887492-18887568	Cont1,Cont2,Cont3,PRL1,PRL2,PRL3	11,20,10,19,23,12	36,46,12,28,40,14	--
novel_circ_0002547	chr12	19132885	19142899	+	10014	117	ENSBTAG00000007329;	exon:19132886-19133002	Cont1,Cont2,Cont3,PRL1,PRL2,PRL3	10,9,7,2,13,6	8,10,9,6,2,5	SETDB2
novel_circ_0002552	chr12	19194317	19194946	-	629	350	ENSBTAG00000034269;	exon:19194318-19194503,exon:19194783-19194946	Cont1,Cont2,Cont3,PRL2,PRL3	8,9,28,7,20	6,13,12,16,10	RCBTB1
novel_circ_0002559	chr12	19497927	19505227	-	7300	387	ENSBTAG00000018829;	exon:19497928-19498030,exon:19502497-19502663,exon:19505111-19505227	Cont1,Cont2,Cont3,PRL1,PRL2,PRL3	4,6,3,4,11,11	9,14,4,4,11,12	SPRYD7
novel_circ_0002562	chr12	19574325	19577708	-	3383	389	n/a	intergenic_region:19574326-19574514,intergenic_region:19577509-19577708	Cont1,Cont2,Cont3,PRL1,PRL2,PRL3	17,21,11,9,9,6	80,116,85,85,77,59	--
novel_circ_0002564	chr12	19574325	19580869	-	6544	577	n/a	intergenic_region:19574326-19574514,intergenic_region:19575432-19575498,intergenic_region:19577509-19577708,intergenic_region:19580749-19580869	Cont1,Cont2,Cont3,PRL1,PRL2,PRL3	57,39,50,38,40,39	11,15,8,23,9,5	--
novel_circ_0002567	chr12	19575431	19577708	-	2277	267	n/a	intergenic_region:19575432-19575498,intergenic_region:19577509-19577708	Cont1,Cont2,Cont3,PRL1,PRL2,PRL3	18,36,19,14,17,20	150,204,124,155,151,117	--
novel_circ_0002568	chr12	19575431	19580869	-	5438	602	n/a	intergenic_region:19575432-19575498,intergenic_region:19577509-19577708,intergenic_region:19579936-19580149,intergenic_region:19580749-19580869	Cont1,Cont2,Cont3,PRL1,PRL2,PRL3	7,13,9,7,18,17	82,108,55,96,88,65	--
novel_circ_0002586	chr12	21222718	21231098	+	8380	264	ENSBTAG00000008053;	exon:21222719-21222869,exon:21230986-21231098	Cont1,Cont2,Cont3,PRL1	4,2,5,3	4,6,19,7	WDFY2
novel_circ_0002592	chr12	2156880	2182945	+	26065	314	ENSBTAG00000012443;	intron:2156881-2156993,intron:2160257-2160289,intron:2182778-2182945	Cont1,Cont2,Cont3,PRL2,PRL3	4,5,4,6,4	29,40,15,29,5	DIAPH3
novel_circ_0002593	chr12	2156896	2182945	+	26049	298	ENSBTAG00000012443;	intron:2156897-2156993,intron:2160257-2160289,intron:2182778-2182945	Cont1,Cont2,Cont3,PRL2,PRL3	9,5,2,2,2	30,43,22,34,5	DIAPH3
novel_circ_0002595	chr12	21573808	21574337	-	529	252	ENSBTAG00000020612;	exon:21573809-21573943,exon:21574221-21574337	Cont1,Cont2,PRL1,PRL2,PRL3	9,15,5,5,4	5,4,2,3,2	NEK3
novel_circ_0002601	chr12	2160256	2182945	+	22689	201	ENSBTAG00000012443;	exon:2160257-2160289,exon:2182778-2182945	Cont1,Cont2,PRL1,PRL2,PRL3	10,29,27,9,4	29,56,34,48,10	DIAPH3
novel_circ_0002615	chr12	2182777	2206636	+	23859	273	ENSBTAG00000012443;	exon:2182778-2182945,exon:2206532-2206636	Cont1,Cont2,Cont3,PRL1,PRL2,PRL3	14,14,13,17,16,8	40,70,30,38,58,29	DIAPH3
novel_circ_0002618	chr12	21858534	21870284	+	11750	224	ENSBTAG00000015522;	exon:21866506-21866585,exon:21870141-21870284	Cont1,Cont2,Cont3,PRL2	5,9,9,5	5,5,3,2	MRPS31
novel_circ_0002621	chr12	2263548	2305539	+	41991	312	ENSBTAG00000012443;	exon:2263549-2263679,exon:2298522-2298596,exon:2305434-2305539	Cont1,Cont2,Cont3,PRL1,PRL3	2,5,8,2,6	46,67,51,31,83	DIAPH3
novel_circ_0002626	chr12	2298521	2305539	+	7018	388	ENSBTAG00000012443;	exon:2298522-2298596,exon:2298679-2298748,exon:2303539-2303675,exon:2305434-2305539	Cont1,Cont2,Cont3,PRL1,PRL2,PRL3	83,139,191,81,117,272	49,68,50,33,60,93	DIAPH3
novel_circ_0002629	chr12	2303538	2327171	+	23633	354	ENSBTAG00000012443;	exon:2303539-2303675,exon:2305434-2305539,exon:2325736-2325846	Cont2,Cont3,PRL1,PRL2,PRL3	7,9,7,5,15	107,115,80,85,145	DIAPH3
novel_circ_0002634	chr12	2325735	2327171	+	1436	111	ENSBTAG00000012443;	exon:2325736-2325846	Cont1,Cont2,Cont3,PRL1,PRL2,PRL3	18,29,39,17,24,37	21,53,45,16,45,71	DIAPH3
novel_circ_0002636	chr12	2386627	2402399	+	15772	358	ENSBTAG00000012443;	exon:2386628-2386723,exon:2397414-2397478,exon:2398128-2398222,exon:2402298-2402399	Cont1,Cont2,Cont3,PRL1,PRL2,PRL3	25,53,32,46,41,47	49,85,82,61,94,74	DIAPH3
novel_circ_0002637	chr12	2386627	2446227	+	59600	336	ENSBTAG00000012443;	exon:2386628-2386723,exon:2445988-2446227	Cont1,Cont2,Cont3,PRL1,PRL2,PRL3	6,6,4,2,6,7	54,129,90,70,104,110	DIAPH3
novel_circ_0002638	chr12	2386627	2460397	+	73770	728	ENSBTAG00000012443;	exon:2386628-2386723,exon:2397414-2397478,exon:2398128-2398222,exon:2402298-2402399,exon:2445988-2446227,exon:2460268-2460397	Cont1,Cont2,PRL1,PRL2,PRL3	5,9,10,22,30	63,105,54,84,61	DIAPH3
novel_circ_0002644	chr12	2445987	2460397	+	14410	370	ENSBTAG00000012443;	exon:2445988-2446227,exon:2460268-2460397	Cont1,Cont2,Cont3,PRL1,PRL2,PRL3	75,83,124,55,80,139	96,157,119,95,125,126	DIAPH3
novel_circ_0002645	chr12	2445987	2487220	+	41233	240	ENSBTAG00000012443;	exon:2445988-2446227	Cont1,Cont3,PRL1,PRL2,PRL3	2,21,8,19,12	70,98,73,107,93	DIAPH3
novel_circ_0002650	chr12	24722843	24731151	+	8308	435	ENSBTAG00000011850;	exon:24722844-24723015,exon:24724416-24724504,exon:24726064-24726177,exon:24731092-24731151	Cont1,Cont3,PRL1,PRL2,PRL3	4,14,7,5,3	13,13,6,20,14	ALG5
novel_circ_0002653	chr12	2516104	2554216	+	38112	196	ENSBTAG00000012443;	exon:2516105-2516240,exon:2554157-2554216	Cont3,PRL1,PRL2,PRL3	3,5,6,3	54,44,71,49	DIAPH3
novel_circ_0002657	chr12	2553574	2564557	+	10983	420	ENSBTAG00000012443;	intron:2553575-2553670,intron:2554157-2554216,intron:2558752-2558822,intron:2564365-2564557	Cont1,Cont2,Cont3,PRL1,PRL2,PRL3	9,7,22,12,12,37	20,43,37,20,21,30	DIAPH3
novel_circ_0002658	chr12	2558751	2564557	+	5806	264	ENSBTAG00000012443;	intron:2558752-2558822,intron:2564365-2564557	Cont1,Cont2,Cont3,PRL3	5,3,2,8	6,9,8,18	DIAPH3
novel_circ_0002659	chr12	2564364	2564557	+	193	193	ENSBTAG00000012443;	intron:2564365-2564557	Cont1,Cont2,Cont3,PRL1,PRL2,PRL3	16,17,7,14,17,9	16,19,17,21,13,34	DIAPH3
novel_circ_0002664	chr12	26345625	26375936	-	30311	120	n/a	intergenic_region:26375817-26375936	Cont2,PRL1,PRL2,PRL3	4,9,2,7	0,0,2,1	--
novel_circ_0002665	chr12	26357327	26361384	-	4057	429	ENSBTAG00000022991;	exon:26357328-26357423,exon:26357665-26357765,exon:26361153-26361384	Cont2,Cont3,PRL1,PRL2,PRL3	4,12,2,3,15	8,1,12,5,8	NBEA
novel_circ_0002667	chr12	28011045	28020403	+	9358	373	ENSBTAG00000021815;	exon:28011046-28011219,exon:28020205-28020403	Cont1,Cont2,Cont3,PRL1,PRL2,PRL3	11,20,13,8,15,15	29,39,30,32,43,36	STARD13
novel_circ_0002668	chr12	28011045	28031208	+	20163	351	ENSBTAG00000021815;	exon:28011046-28011219,exon:28031032-28031208	Cont1,Cont2,Cont3,PRL3	2,4,2,4	13,34,20,26	STARD13
novel_circ_0002672	chr12	28379029	28382573	-	3544	283	ENSBTAG00000011597;	exon:28379030-28379188,exon:28382450-28382573	Cont1,Cont2,Cont3,PRL1	7,5,3,10	24,29,10,18	PDS5B
novel_circ_0002673	chr12	28395541	28397215	-	1674	267	ENSBTAG00000011597;	exon:28395542-28395702,exon:28397110-28397215	Cont1,Cont2,Cont3,PRL1,PRL2,PRL3	3,6,8,2,4,7	33,44,21,23,40,12	PDS5B
novel_circ_0002679	chr12	28553162	28560391	+	7229	385	ENSBTAG00000023279;	exon:28553163-28553237,exon:28557288-28557376,exon:28557764-28557840,exon:28560248-28560391	Cont1,Cont2,Cont3,PRL1,PRL2,PRL3	7,5,5,17,5,9	14,14,11,10,7,12	--
novel_circ_0002680	chr12	28553162	28562866	+	9704	176	n/a	intergenic_region:28553163-28553237,intergenic_region:28562766-28562866	Cont3,PRL1,PRL2,PRL3	6,3,5,3	4,3,3,5	--
novel_circ_0002684	chr12	28680402	28685915	-	5513	467	ENSBTAG00000000988;	exon:28680403-28680514,exon:28681527-28681635,exon:28685670-28685915	Cont1,Cont2,Cont3	2,2,5	14,18,5	BRCA2
novel_circ_0002690	chr12	29747575	29761839	-	14264	200	n/a	intergenic_region:29747576-29747685,intergenic_region:29755690-29755729,intergenic_region:29761790-29761839	Cont1,Cont2,Cont3,PRL1,PRL2	5,9,5,4,5	37,33,18,20,33	--
novel_circ_0002694	chr12	30519840	30550234	+	30394	334	n/a	intergenic_region:30519841-30520013,intergenic_region:30521902-30522062	Cont1,Cont2,Cont3,PRL1,PRL2,PRL3	3,6,2,3,7,3	17,9,11,11,6,6	--
novel_circ_0002697	chr12	31680653	31681573	+	920	327	ENSBTAG00000016915;	exon:31680654-31680750,exon:31681344-31681573	Cont1,Cont2,Cont3,PRL1,PRL2,PRL3	69,133,42,87,75,48	38,40,17,31,42,15	FLT1
novel_circ_0002699	chr12	31710558	31723047	+	12489	455	ENSBTAG00000016915;	exon:31710559-31710683,exon:31722101-31722270,exon:31722888-31723047	Cont1,Cont2,PRL1,PRL2,PRL3	2,8,4,3,5	43,49,59,42,14	FLT1
novel_circ_0002719	chr12	31877151	31891317	-	14166	396	ENSBTAG00000009912;	exon:31877152-31877242,exon:31888660-31888716,exon:31891070-31891317	Cont1,Cont2,Cont3,PRL1,PRL2,PRL3	11,17,9,16,9,7	74,103,51,53,78,81	PAN3
novel_circ_0002721	chr12	31877151	31920673	-	43522	196	ENSBTAG00000009912;	exon:31919003-31919050,exon:31920526-31920673	Cont2,Cont3,PRL1,PRL2,PRL3	6,5,5,9,3	127,69,90,94,78	PAN3
novel_circ_0002726	chr12	31882207	31891317	-	9110	219	ENSBTAG00000009912;	exon:31882208-31882309,exon:31882397-31882513	Cont1,Cont2,Cont3,PRL2,PRL3	2,8,4,5,14	102,156,86,150,94	PAN3
novel_circ_0002730	chr12	31886518	31891317	-	4799	565	ENSBTAG00000009912;	exon:31886519-31886576,exon:31887344-31887448,exon:31888629-31888716,exon:31888845-31888910,exon:31891070-31891317	Cont1,Cont2,Cont3,PRL1,PRL2,PRL3	33,42,42,28,32,64	129,145,93,111,127,92	PAN3
novel_circ_0002731	chr12	31886518	31901925	-	15407	279	ENSBTAG00000009912;	intron:31886519-31886576,intron:31887344-31887448,intron:31901810-31901925	Cont1,Cont2,Cont3,PRL1,PRL2,PRL3	7,7,6,5,4,8	105,100,86,91,97,60	PAN3
novel_circ_0002735	chr12	31901809	31920673	-	18864	264	ENSBTAG00000009912;	intron:31901810-31901925,intron:31920526-31920673	Cont1,Cont2,Cont3,PRL1,PRL2,PRL3	13,7,13,8,10,11	86,116,60,72,82,75	PAN3
novel_circ_0002736	chr12	31901809	31938625	-	36816	264	ENSBTAG00000009912;	intron:31901810-31901925,intron:31920526-31920673	Cont1,Cont2,Cont3,PRL1,PRL3	3,4,3,5,2	33,61,27,16,45	PAN3
novel_circ_0002738	chr12	31901809	31965882	-	64073	524	n/a	intergenic_region:31901810-31901925,intergenic_region:31920526-31920673,intergenic_region:31963044-31963114,intergenic_region:31964964-31965030,intergenic_region:31965761-31965882	Cont1,Cont2,Cont3,PRL1,PRL2,PRL3	5,3,16,17,9,13	55,59,31,28,44,55	--
novel_circ_0002740	chr12	31920525	31938625	-	18100	310	ENSBTAG00000009912;	exon:31920526-31920673,exon:31938464-31938625	Cont1,Cont2,Cont3,PRL1,PRL2,PRL3	3,7,3,3,10,11	59,74,50,34,51,60	PAN3
novel_circ_0002741	chr12	31920525	31965882	-	45357	570	n/a	intergenic_region:31920526-31920673,intergenic_region:31938464-31938625,intergenic_region:31963044-31963114,intergenic_region:31964964-31965030,intergenic_region:31965761-31965882	Cont1,Cont2,Cont3,PRL1,PRL2,PRL3	8,13,12,12,8,18	81,73,54,46,63,68	--
novel_circ_0002743	chr12	31963043	31965882	-	2839	343	n/a	intergenic_region:31963044-31963168,intergenic_region:31964935-31965030,intergenic_region:31965761-31965882	Cont1,Cont2,Cont3,PRL1,PRL2,PRL3	62,52,38,91,58,49	104,97,61,96,101,59	--
novel_circ_0002746	chr12	32616251	32632427	+	16176	432	ENSBTAG00000015614;	exon:32616252-32616451,exon:32632196-32632427	Cont1,Cont2,Cont3,PRL1,PRL2,PRL3	10,5,5,9,5,9	26,31,21,14,27,26	LNX2
novel_circ_0002747	chr12	32927772	32937401	+	9629	295	ENSBTAG00000017179;	exon:32927773-32927853,exon:32937188-32937401	Cont1,Cont2,Cont3,PRL1,PRL2,PRL3	16,25,21,15,19,19	32,44,16,20,34,9	USP12
novel_circ_0002749	chr12	33339258	33341722	-	2464	264	ENSBTAG00000016737;	exon:33339259-33339390,exon:33341215-33341288,exon:33341665-33341722	Cont1,Cont2,Cont3,PRL1	4,4,6,3	6,16,16,15	CDK8
novel_circ_0002750	chr12	33339258	33361122	-	21864	384	ENSBTAG00000016737;	exon:33339259-33339390,exon:33357211-33357351,exon:33361012-33361122	Cont1,Cont2,Cont3,PRL1,PRL2,PRL3	9,10,6,8,9,6	32,60,49,30,56,64	CDK8
novel_circ_0002751	chr12	33339258	33370250	-	30992	518	n/a	intergenic_region:33339259-33339390,intergenic_region:33341665-33341722,intergenic_region:33357211-33357351,intergenic_region:33361012-33361122,intergenic_region:33370175-33370250	Cont1,Cont2,Cont3,PRL1,PRL2,PRL3	12,24,11,7,11,16	11,9,8,11,12,12	--
novel_circ_0002752	chr12	33357210	33361122	-	3912	252	ENSBTAG00000016737;	exon:33357211-33357351,exon:33361012-33361122	Cont1,Cont2,Cont3	5,2,2	32,64,53	CDK8
novel_circ_0002753	chr12	33357210	33370250	-	13040	328	n/a	intergenic_region:33357211-33357351,intergenic_region:33361012-33361122,intergenic_region:33370175-33370250	Cont1,Cont2,Cont3,PRL1,PRL2,PRL3	55,64,101,43,55,89	11,14,12,12,6,42	--
novel_circ_0002755	chr12	34493257	34495623	+	2366	511	ENSBTAG00000019545;	exon:34493258-34493623,exon:34495479-34495623	Cont1,Cont3,PRL1,PRL2,PRL3	4,19,5,4,15	6,7,6,1,8	--
novel_circ_0002768	chr12	34883796	34885843	+	2047	286	ENSBTAG00000001867;	exon:34883797-34883884,exon:34884983-34885068,exon:34885732-34885843	Cont1,Cont2,Cont3,PRL1,PRL2,PRL3	3,3,9,5,5,8	123,139,70,76,135,103	SACS
novel_circ_0002779	chr12	35813244	35828678	+	15434	502	ENSBTAG00000006177;	exon:35813245-35813365,exon:35820140-35820260,exon:35828062-35828194,exon:35828552-35828678	Cont2,Cont3,PRL1,PRL2,PRL3	3,4,3,3,12	119,49,95,106,37	ZDHHC20
novel_circ_0002783	chr12	35976581	35985941	+	9360	245	ENSBTAG00000003710;	exon:35976582-35976687,exon:35985803-35985941	Cont1,Cont2,PRL1,PRL2,PRL3	5,14,8,10,6	44,87,43,46,61	XPO4
novel_circ_0002784	chr12	35985802	36013216	+	27414	139	ENSBTAG00000003710;	exon:35985803-35985941	Cont1,Cont2,Cont3,PRL1,PRL2,PRL3	10,5,4,6,3,2	35,61,38,20,40,42	XPO4
novel_circ_0002785	chr12	35995970	36013216	+	17246	450	ENSBTAG00000003710;	exon:35995971-35996087,exon:36012685-36012842,exon:36013042-36013216	Cont1,Cont2,Cont3,PRL1,PRL2,PRL3	8,22,7,8,12,14	45,95,46,20,43,66	XPO4
novel_circ_0002790	chr12	36067290	36074677	+	7387	454	ENSBTAG00000008296;	exon:36067291-36067444,exon:36069000-36069082,exon:36074461-36074677	Cont1,Cont2,Cont3,PRL1,PRL2,PRL3	11,9,5,7,7,16	49,96,34,32,50,46	N6AMT2
novel_circ_0002791	chr12	36073424	36074677	+	1253	217	ENSBTAG00000008296;	exon:36074461-36074677	Cont1,Cont2,Cont3,PRL1,PRL3	8,16,28,6,4	22,55,27,18,39	N6AMT2
novel_circ_0002794	chr12	36142951	36144207	-	1256	303	ENSBTAG00000014286;	exon:36142952-36143022,exon:36143976-36144207	Cont1,Cont2,Cont3,PRL1,PRL2,PRL3	7,7,14,6,8,13	1,13,11,5,5,9	IFT88
novel_circ_0002810	chr12	36425676	36430798	-	5122	285	ENSBTAG00000020403;	exon:36425677-36425748,exon:36428061-36428273	Cont1,Cont2,Cont3,PRL2	4,2,2,7	108,104,77,112	ZMYM2
novel_circ_0002811	chr12	36425676	36435392	-	9716	72	ENSBTAG00000020403;	exon:36425677-36425748	Cont1,Cont2,Cont3,PRL1,PRL2,PRL3	9,11,13,7,7,10	123,136,91,110,122,95	ZMYM2
novel_circ_0002823	chr12	36533784	36551643	+	17859	282	ENSBTAG00000003934;	exon:36546768-36546964,exon:36551559-36551643	Cont1,Cont2,Cont3,PRL2,PRL3	5,10,2,9,5	55,50,25,58,34	PSPC1
novel_circ_0002824	chr12	36533784	36555424	+	21640	504	ENSBTAG00000003934;	exon:36533785-36534086,exon:36542526-36542621,exon:36555319-36555424	Cont1,Cont2,Cont3,PRL1,PRL2,PRL3	16,6,17,7,16,5	48,40,13,37,31,28	PSPC1
novel_circ_0002825	chr12	36542525	36551643	+	9118	378	ENSBTAG00000003934;	exon:36542526-36542621,exon:36546768-36546964,exon:36551559-36551643	Cont1,Cont2,Cont3,PRL1,PRL2,PRL3	13,9,6,7,5,12	64,69,50,45,59,38	PSPC1
novel_circ_0002826	chr12	36542525	36555424	+	12899	202	ENSBTAG00000003934;	exon:36542526-36542621,exon:36555319-36555424	Cont1,Cont2,Cont3,PRL1,PRL2,PRL3	4,10,9,4,4,4	57,59,38,25,32,32	PSPC1
novel_circ_0002829	chr12	36744658	36752547	+	7889	112	n/a	intergenic_region:36752436-36752547	Cont1,Cont2,Cont3,PRL1,PRL2,PRL3	14,36,20,16,15,26	19,22,4,11,27,3	--
novel_circ_0002839	chr12	47783565	47785594	+	2029	350	ENSBTAG00000019886;	exon:47783566-47783733,exon:47784474-47784548,exon:47785488-47785594	Cont1,Cont2,Cont3,PRL1,PRL2,PRL3	5,6,3,6,11,11	11,26,7,17,43,12	BORA
novel_circ_0002863	chr12	50735255	50745683	-	10428	231	ENSBTAG00000005760;	exon:50735256-50735375,exon:50739487-50739597	Cont1,Cont2,Cont3,PRL2	2,9,8,3	50,36,23,49	TBC1D4
novel_circ_0002867	chr12	50755997	50759614	-	3617	289	ENSBTAG00000005760;	exon:50755998-50756102,exon:50759221-50759314,exon:50759525-50759614	Cont1,Cont2,Cont3,PRL2,PRL3	8,16,7,9,7	46,41,29,40,46	TBC1D4
novel_circ_0002868	chr12	50755997	50762534	-	6537	195	ENSBTAG00000005760;	exon:50755998-50756102,exon:50759525-50759614	Cont1,Cont3,PRL1,PRL2,PRL3	6,6,4,5,11	47,36,38,49,51	TBC1D4
novel_circ_0002874	chr12	50959646	50964709	+	5063	420	ENSBTAG00000008024;	exon:50959647-50959775,exon:50962266-50962422,exon:50962774-50962859,exon:50964662-50964709	Cont1,Cont2,Cont3,PRL1,PRL2,PRL3	5,5,24,6,14,44	15,23,33,13,19,12	UCHL3
novel_circ_0002881	chr12	51201754	51206758	+	5004	118	ENSBTAG00000010693;	exon:51201755-51201872	Cont2,Cont3,PRL1,PRL2,PRL3	5,12,4,5,6	387,262,202,378,278	LMO7
novel_circ_0002882	chr12	51201754	51209400	+	7646	570	ENSBTAG00000010693;	exon:51201755-51201872,exon:51204913-51205055,exon:51209092-51209400	Cont1,Cont2,Cont3,PRL1,PRL2,PRL3	45,96,112,68,78,109	160,251,91,111,215,98	LMO7
novel_circ_0002883	chr12	51201754	51223929	+	22175	510	ENSBTAG00000010693;	exon:51201755-51201872,exon:51204913-51205055,exon:51222683-51222870,exon:51223869-51223929	Cont1,Cont2,Cont3,PRL1,PRL2,PRL3	20,26,28,13,16,22	160,250,102,124,238,114	LMO7
novel_circ_0002888	chr12	51220546	51223929	+	3383	526	ENSBTAG00000010693;	exon:51220547-51220661,exon:51221741-51221902,exon:51222683-51222870,exon:51223869-51223929	Cont1,Cont2,Cont3,PRL1,PRL2,PRL3	27,31,48,20,24,44	111,223,84,96,192,108	LMO7
novel_circ_0002894	chr12	52624720	52633306	-	8586	189	ENSBTAG00000018851;	exon:52624721-52624817,exon:52633215-52633306	Cont1,Cont2,Cont3,PRL2,PRL3	4,3,7,4,6	32,55,14,40,20	MYCBP2
novel_circ_0002896	chr12	52648254	52664053	-	15799	428	ENSBTAG00000018851;	exon:52648255-52648372,exon:52656016-52656097,exon:52657194-52657313,exon:52663946-52664053	Cont1,Cont2,Cont3,PRL1,PRL2,PRL3	3,10,2,2,7,12	47,61,13,36,50,29	MYCBP2
novel_circ_0002914	chr12	54818670	54825104	-	6434	256	ENSBTAG00000017573;	exon:54824237-54824373,exon:54824986-54825104	Cont1,Cont2,Cont3,PRL2,PRL3	2,9,3,4,3	43,49,30,36,38	RBM26
novel_circ_0002919	chr12	54960271	54972733	+	12462	394	ENSBTAG00000014227;	exon:54960272-54960437,exon:54964508-54964641,exon:54972640-54972733	Cont1,Cont2,Cont3,PRL1,PRL2,PRL3	41,39,78,44,33,32	136,112,49,89,133,65	NDFIP2
novel_circ_0002923	chr12	54982786	54990261	+	7475	298	ENSBTAG00000014227;	exon:54982787-54982911,exon:54987420-54987486,exon:54990156-54990261	Cont1,Cont2,Cont3,PRL1,PRL2,PRL3	6,11,3,5,9,11	49,74,13,35,59,26	NDFIP2
novel_circ_0002930	chr12	70031135	70058495	-	27360	392	ENSBTAG00000032603;	exon:70031136-70031270,exon:70035855-70035960,exon:70058345-70058495	Cont1,Cont2,Cont3,PRL1,PRL2	7,14,3,4,4	33,29,6,25,22	--
novel_circ_0002932	chr12	70048399	70058495	-	10096	307	ENSBTAG00000032603;	exon:70048400-70048555,exon:70058345-70058495	Cont1,Cont2,Cont3,PRL1,PRL2,PRL3	12,4,2,6,8,8	62,44,17,42,31,23	--
novel_circ_0002939	chr12	70139868	70161329	-	21461	475	ENSBTAG00000032603;	exon:70139869-70140118,exon:70161105-70161329	Cont2,PRL1,PRL2,PRL3	7,4,3,6	90,64,78,23	--
novel_circ_0002942	chr12	70170754	70171509	-	755	232	ENSBTAG00000032603;	exon:70170755-70170875,exon:70171399-70171509	Cont1,Cont2,Cont3,PRL1,PRL2,PRL3	17,33,6,34,16,4	75,70,12,62,69,11	--
novel_circ_0002948	chr12	73911289	73918369	+	7080	351	ENSBTAG00000047764;	exon:73911290-73911514,exon:73918244-73918369	Cont1,Cont3,PRL1,PRL2,PRL3	2,4,5,3,2	21,21,15,15,11	--
novel_circ_0002949	chr12	73911289	73932426	+	21137	327	ENSBTAG00000047764;	exon:73911290-73911514,exon:73932325-73932426	Cont1,Cont2,Cont3,PRL1,PRL2,PRL3	3,8,13,3,5,2	39,49,10,19,23,10	--
novel_circ_0002963	chr12	76072531	76102412	+	29881	156	n/a	intergenic_region:76102257-76102412	Cont1,Cont2,Cont3,PRL1,PRL3	5,7,4,4,4	38,22,20,28,22	--
novel_circ_0002978	chr12	79174359	79189690	+	15331	301	n/a	intergenic_region:79174360-79174464,intergenic_region:79189495-79189690	Cont1,Cont2,Cont3,PRL1,PRL2,PRL3	9,4,4,2,3,6	97,115,83,60,87,115	--
novel_circ_0002980	chr12	79182067	79189690	+	7623	314	n/a	intergenic_region:79182068-79182185,intergenic_region:79189495-79189690	Cont1,Cont2,Cont3,PRL1,PRL2,PRL3	46,29,48,55,38,48	99,115,86,62,86,114	--
novel_circ_0002981	chr12	79189494	79189690	+	196	196	n/a	intergenic_region:79189495-79189690	Cont1,Cont2,Cont3,PRL1,PRL2,PRL3	9,13,7,12,14,3	154,188,132,109,141,160	--
novel_circ_0002997	chr12	79471658	79483260	-	11602	370	ENSBTAG00000032234;	intron:79471659-79471797,intron:79483030-79483260	Cont1,Cont2,Cont3,PRL2,PRL3	3,3,7,4,6	13,25,27,23,13	STK24
novel_circ_0002998	chr12	79483029	79483260	-	231	231	ENSBTAG00000032234;	exon:79483030-79483260	Cont1,Cont2,Cont3,PRL1,PRL2,PRL3	9,17,4,17,12,11	63,91,55,36,74,41	STK24
novel_circ_0003005	chr12	79811914	79814870	-	2956	301	ENSBTAG00000010395;	exon:79811915-79812049,exon:79813014-79813109,exon:79814801-79814870	Cont1,Cont2,Cont3,PRL1,PRL2,PRL3	7,13,7,4,11,5	68,75,14,70,54,19	DOCK9
novel_circ_0003010	chr12	80086488	80089680	+	3192	358	ENSBTAG00000005682;	exon:80086489-80086616,exon:80088918-80089037,exon:80089571-80089680	Cont1,Cont2,Cont3,PRL1,PRL2,PRL3	25,34,26,22,35,39	48,48,36,40,57,67	UBAC2
novel_circ_0003014	chr12	80913526	80948057	+	34531	465	ENSBTAG00000010672;	exon:80913527-80913563,exon:80934290-80934368,exon:80941009-80941111,exon:80945515-80945609,exon:80947907-80948057	Cont1,Cont2,Cont3,PRL2,PRL3	5,5,14,2,14	7,12,10,2,6	PCCA
novel_circ_0003015	chr12	80934289	80948057	+	13768	428	ENSBTAG00000010672;	exon:80934290-80934368,exon:80941009-80941111,exon:80945515-80945609,exon:80947907-80948057	Cont1,Cont2,Cont3,PRL1,PRL2,PRL3	17,36,46,28,25,33	10,11,12,12,7,10	PCCA
novel_circ_0003016	chr12	80941008	80948057	+	7049	349	ENSBTAG00000010672;	exon:80941009-80941111,exon:80945515-80945609,exon:80947907-80948057	Cont2,Cont3,PRL1,PRL2,PRL3	4,8,5,5,5	36,55,28,21,40	PCCA
novel_circ_0003018	chr12	80967439	80975012	+	7573	473	ENSBTAG00000010672;	exon:80967440-80967583,exon:80968932-80969006,exon:80969362-80969470,exon:80973173-80973241,exon:80974937-80975012	Cont1,Cont2,Cont3,PRL2,PRL3	2,2,3,3,3	18,5,16,5,14	PCCA
novel_circ_0003029	chr12	81273587	81274161	-	574	330	ENSBTAG00000007066;	exon:81273588-81273729,exon:81273822-81273929,exon:81274082-81274161	Cont1,Cont2,Cont3,PRL1,PRL2,PRL3	19,32,12,8,18,15	30,34,11,14,37,8	TMTC4
novel_circ_0003032	chr12	81283171	81287071	-	3900	356	ENSBTAG00000007066;	exon:81283172-81283336,exon:81283566-81283658,exon:81286974-81287071	Cont1,Cont2,Cont3,PRL1,PRL2,PRL3	15,12,23,9,10,17	19,40,15,26,28,22	TMTC4
novel_circ_0003039	chr12	82893540	82901896	+	8356	382	ENSBTAG00000020389;	intron:82893541-82893740,intron:82899409-82899528,intron:82901835-82901896	Cont1,Cont2,Cont3,PRL1,PRL2,PRL3	7,12,8,4,9,21	22,25,22,12,23,11	TPP2
novel_circ_0003042	chr12	83010857	83011389	-	532	411	ENSBTAG00000008880;	exon:83010858-83011095,exon:83011217-83011389	Cont1,Cont2,Cont3,PRL1,PRL2,PRL3	19,24,24,10,37,32	14,20,10,11,16,10	KDELC1
novel_circ_0003044	chr12	83026185	83030346	+	4161	127	n/a	intergenic_region:83030220-83030346	Cont1,Cont3,PRL1,PRL2,PRL3	6,4,2,4,12	31,18,18,39,25	--
novel_circ_0003045	chr12	83026185	83034891	+	8706	187	n/a	intergenic_region:83033888-83033979,intergenic_region:83034797-83034891	Cont2,Cont3,PRL1,PRL2,PRL3	12,3,4,8,5	15,6,10,7,5	--
novel_circ_0003049	chr12	86262986	86263270	-	284	284	ENSBTAG00000016991;	exon:86262987-86263270	Cont1,Cont2,Cont3,PRL1,PRL2,PRL3	6,19,3,2,6,14	7,21,11,6,14,23	EFNB2
novel_circ_0003050	chr12	86311490	86314088	-	2598	422	ENSBTAG00000015124;	exon:86311491-86311574,exon:86311950-86312061,exon:86313863-86314088	Cont1,Cont2,Cont3,PRL1,PRL2,PRL3	43,57,31,38,43,12	72,121,51,74,89,41	ARGLU1
novel_circ_0003066	chr12	89258165	89260475	-	2310	392	ENSBTAG00000011471;	exon:89258166-89258295,exon:89259227-89259310,exon:89260201-89260306,exon:89260404-89260475	Cont1,Cont2,Cont3,PRL3	5,2,6,7	114,143,171,226	CARS2
novel_circ_0003076	chr12	89492188	89506932	+	14744	305	ENSBTAG00000020726;	exon:89492189-89492273,exon:89495066-89495196,exon:89506844-89506932	Cont1,Cont2,Cont3,PRL1,PRL2,PRL3	24,39,35,26,25,28	107,133,106,72,108,96	ARHGEF7
novel_circ_0003077	chr12	89492188	89517671	+	25483	365	ENSBTAG00000020726;	exon:89492189-89492273,exon:89506844-89506932,exon:89517276-89517370,exon:89517576-89517671	Cont1,Cont2,Cont3,PRL1,PRL2,PRL3	3,4,7,9,11,6	77,78,81,52,78,92	ARHGEF7
novel_circ_0003080	chr12	89500402	89506932	+	6530	89	ENSBTAG00000020726;	exon:89506844-89506932	Cont1,Cont2,Cont3,PRL1,PRL2,PRL3	16,39,23,30,11,13	184,228,175,151,185,171	ARHGEF7
novel_circ_0003081	chr12	89500402	89517671	+	17269	280	ENSBTAG00000020726;	exon:89506844-89506932,exon:89517276-89517370,exon:89517576-89517671	Cont1,Cont2,Cont3,PRL1,PRL2,PRL3	13,29,42,13,24,43	154,173,151,131,156,167	ARHGEF7
novel_circ_0003082	chr12	89500402	89525269	+	24867	123	ENSBTAG00000020726;	exon:89525147-89525269	Cont1,Cont2,Cont3,PRL1,PRL2,PRL3	3,7,6,3,4,9	126,129,95,101,104,112	ARHGEF7
novel_circ_0003084	chr12	89506843	89517671	+	10828	315	ENSBTAG00000020726;	exon:89506844-89506932,exon:89507079-89507113,exon:89517276-89517370,exon:89517576-89517671	Cont1,Cont2,Cont3,PRL1,PRL2,PRL3	44,40,67,42,73,77	135,166,151,96,136,138	ARHGEF7
novel_circ_0003085	chr12	89506843	89525269	+	18426	528	ENSBTAG00000020726;	exon:89506844-89506932,exon:89516545-89516669,exon:89517276-89517370,exon:89517576-89517671,exon:89525147-89525269	Cont1,Cont2,Cont3,PRL1,PRL2,PRL3	22,35,31,15,24,34	113,125,96,68,84,82	ARHGEF7
novel_circ_0003089	chr12	89517275	89525269	+	7994	314	ENSBTAG00000020726;	exon:89517276-89517370,exon:89517576-89517671,exon:89525147-89525269	Cont1,Cont2,Cont3,PRL1,PRL2,PRL3	30,23,34,20,22,58	119,132,88,79,102,84	ARHGEF7
novel_circ_0003093	chr12	90353714	90358344	+	4630	294	ENSBTAG00000000446;	exon:90353715-90353837,exon:90357254-90357343,exon:90358264-90358344	Cont1,Cont2,Cont3,PRL1,PRL2,PRL3	12,31,17,12,31,42	89,117,168,56,122,237	ATP11A
novel_circ_0003106	chr12	90738301	90746591	+	8290	249	ENSBTAG00000019645;	exon:90738302-90738376,exon:90745620-90745686,exon:90746485-90746591	Cont1,Cont2,Cont3,PRL1,PRL2,PRL3	10,13,3,3,24,9	173,270,170,142,233,174	TFDP1
novel_circ_0003107	chr12	90738301	90751743	+	13442	242	ENSBTAG00000019645;	exon:90738302-90738376,exon:90751577-90751743	Cont1,Cont2,Cont3,PRL2,PRL3	5,2,4,6,3	80,128,98,115,174	TFDP1
novel_circ_0001203	chr11	100344664	100361955	-	17291	373	ENSBTAG00000020313;	exon:100344665-100344769,exon:100345205-100345267,exon:100361051-100361198,exon:100361899-100361955	Cont1,Cont2,Cont3,PRL1,PRL2,PRL3	8,17,11,15,9,5	26,27,7,20,25,8	FNBP1
novel_circ_0001205	chr11	100361050	100361955	-	905	205	ENSBTAG00000020313;	exon:100361051-100361198,exon:100361899-100361955	Cont1,Cont2,PRL1,PRL2,PRL3	7,15,2,2,2	20,31,15,24,9	FNBP1
novel_circ_0001208	chr11	100458103	100460962	+	2859	323	ENSBTAG00000004204;	exon:100458104-100458177,exon:100458568-100458685,exon:100460832-100460962	Cont1,Cont2,Cont3	9,4,4	82,143,41	GPR107
novel_circ_0001216	chr11	101119515	101128484	+	8969	447	ENSBTAG00000017976;	exon:101119516-101119689,exon:101128212-101128484	Cont1,Cont2,Cont3,PRL2,PRL3	2,5,9,4,7	70,63,25,49,44	ABL1
novel_circ_0001219	chr11	10136060	10136478	+	418	281	ENSBTAG00000016600;	exon:10136061-10136210,exon:10136348-10136478	Cont1,Cont2,Cont3,PRL1,PRL2,PRL3	70,82,79,69,76,70	18,35,19,15,27,14	CCDC142
novel_circ_0001223	chr11	101377934	101380440	+	2506	287	ENSBTAG00000021896;	exon:101377935-101378038,exon:101380258-101380440	Cont1,Cont2,Cont3,PRL1,PRL2,PRL3	54,83,101,60,66,87	18,21,7,16,14,28	NUP214
novel_circ_0001224	chr11	101377934	101380489	+	2555	336	ENSBTAG00000021896;	intron:101377935-101378038,intron:101380258-101380489	Cont1,Cont2,Cont3,PRL1,PRL2,PRL3	5,19,19,18,12,32	16,19,7,10,17,19	NUP214
novel_circ_0001227	chr11	101381672	101383957	+	2285	284	ENSBTAG00000021896;	exon:101381673-101381758,exon:101381852-101381935,exon:101383697-101383810	Cont1,Cont2,Cont3,PRL1,PRL2	6,11,4,11,10	8,20,17,13,10	NUP214
novel_circ_0001228	chr11	101384988	101398719	+	13731	417	ENSBTAG00000021896;	exon:101384989-101385150,exon:101387276-101387375,exon:101397158-101397233,exon:101398641-101398719	Cont1,Cont2,Cont3,PRL2,PRL3	3,4,5,3,6	9,8,2,5,9	NUP214
novel_circ_0001231	chr11	101592490	101593822	+	1332	348	n/a	intergenic_region:101592491-101592660,intergenic_region:101593645-101593822	Cont1,Cont2,Cont3,PRL1,PRL3	6,9,2,5,3	45,62,55,50,91	--
novel_circ_0001233	chr11	101592490	101598300	+	5810	346	n/a	intergenic_region:101592491-101592660,intergenic_region:101595850-101595952,intergenic_region:101598228-101598300	Cont1,Cont2,Cont3,PRL1,PRL2,PRL3	11,25,30,17,15,7	50,58,47,23,45,58	--
novel_circ_0001241	chr11	101781603	101791829	-	10226	411	ENSBTAG00000020791;	exon:101781604-101781760,exon:101791006-101791119,exon:101791690-101791829	Cont1,Cont2,Cont3,PRL1,PRL2,PRL3	13,9,14,9,19,16	28,30,30,22,13,22	RAPGEF1
novel_circ_0001242	chr11	101786458	101791829	-	5371	433	ENSBTAG00000020791;	exon:101786459-101786637,exon:101791006-101791119,exon:101791690-101791829	Cont1,Cont2,Cont3,PRL1,PRL2,PRL3	12,10,10,3,13,7	30,37,37,27,24,41	RAPGEF1
novel_circ_0001251	chr11	102380929	102409196	-	28267	287	ENSBTAG00000024822;	exon:102380930-102381017,exon:102381625-102381723,exon:102409097-102409196	Cont1,Cont2,Cont3,PRL1,PRL2	8,4,3,5,12	38,23,18,20,37	SETX
novel_circ_0001253	chr11	102395640	102398714	-	3074	375	ENSBTAG00000024822;	exon:102395641-102395756,exon:102395945-102396046,exon:102398558-102398714	Cont1,Cont2,Cont3,PRL1,PRL2,PRL3	5,11,3,6,11,8	44,79,34,38,53,29	SETX
novel_circ_0001263	chr11	102896936	102898313	-	1377	393	ENSBTAG00000004092;	exon:102896937-102897137,exon:102897616-102897687,exon:102898194-102898313	Cont2,Cont3,PRL1,PRL2,PRL3	7,17,5,5,12	9,6,1,6,3	AK8
novel_circ_0001269	chr11	103465388	103475328	-	9940	486	ENSBTAG00000006008;	exon:103465389-103465530,exon:103468520-103468600,exon:103475066-103475328	Cont1,Cont2,Cont3,PRL1,PRL2,PRL3	8,15,7,11,2,19	46,81,41,51,59,55	CAMSAP1
novel_circ_0001270	chr11	103474156	103475328	-	1172	425	ENSBTAG00000006008;	exon:103474157-103474318,exon:103475066-103475328	Cont1,Cont2,Cont3,PRL1,PRL2,PRL3	333,458,411,294,398,419	55,63,38,45,57,65	CAMSAP1
novel_circ_0001273	chr11	103684	111244	-	7560	304	ENSBTAG00000020646;	exon:103685-103807,exon:111064-111244	Cont1,Cont2,Cont3,PRL2,PRL3	7,3,3,2,4	8,2,1,2,2	ZC3H6
novel_circ_0001282	chr11	10421098	10421461	-	363	273	ENSBTAG00000004881;	intron:10421099-10421186,intron:10421277-10421461	Cont1,Cont2,Cont3,PRL1,PRL2,PRL3	10,8,20,3,11,34	58,73,76,48,75,60	MTHFD2
novel_circ_0001295	chr11	105344672	105348597	-	3925	436	ENSBTAG00000007882;	exon:105344673-105344863,exon:105346980-105347132,exon:105348506-105348597	Cont1,Cont2,PRL1,PRL2,PRL3	4,2,3,3,8	1,0,1,1,0	CACNA1B
novel_circ_0001297	chr11	105433472	105438037	-	4565	489	ENSBTAG00000012148;	exon:105433473-105433551,exon:105434438-105434524,exon:105437052-105437219,exon:105437883-105438037	Cont1,Cont2,Cont3,PRL2,PRL3	4,6,7,12,11	130,174,104,141,123	EHMT1
novel_circ_0001298	chr11	105433472	105451777	-	18305	304	ENSBTAG00000012148;	exon:105433473-105433551,exon:105444293-105444394,exon:105451655-105451777	Cont1,Cont2,Cont3,PRL1,PRL2,PRL3	10,17,17,9,23,6	148,187,102,141,162,137	EHMT1
novel_circ_0001300	chr11	105433472	105480791	-	47319	166	ENSBTAG00000012148;	exon:105433473-105433551,exon:105434438-105434524	Cont1,Cont2,Cont3,PRL1,PRL2,PRL3	6,8,11,3,7,12	172,202,119,136,166,136	EHMT1
novel_circ_0001302	chr11	105443021	105451777	-	8756	389	ENSBTAG00000012148;	exon:105443022-105443126,exon:105444293-105444394,exon:105448615-105448673,exon:105451655-105451777	Cont1,Cont2,Cont3,PRL1,PRL2,PRL3	187,271,204,179,224,220	167,206,99,146,186,134	EHMT1
novel_circ_0001305	chr11	105443021	105477892	-	34871	344	ENSBTAG00000012148;	exon:105443022-105443126,exon:105444293-105444394,exon:105477756-105477892	Cont1,Cont2,Cont3,PRL2,PRL3	7,5,3,12,4	211,293,198,268,253	EHMT1
novel_circ_0001306	chr11	105443021	105480791	-	37770	285	ENSBTAG00000012148;	exon:105443022-105443126,exon:105444293-105444394,exon:105470185-105470262	Cont1,Cont2,Cont3,PRL1,PRL2,PRL3	22,26,11,22,21,11	191,222,116,142,190,134	EHMT1
novel_circ_0001312	chr11	105463887	105480791	-	16904	467	ENSBTAG00000012148;	exon:105463888-105464033,exon:105466708-105466847,exon:105480611-105480791	Cont1,Cont2,Cont3,PRL1,PRL2,PRL3	23,30,41,7,19,37	222,220,169,158,206,280	EHMT1
novel_circ_0001314	chr11	105469129	105477892	-	8763	258	ENSBTAG00000012148;	exon:105469130-105469250,exon:105477756-105477892	Cont1,Cont2,Cont3,PRL2,PRL3	3,10,5,2,13	314,374,398,393,537	EHMT1
novel_circ_0001315	chr11	105469129	105480791	-	11662	380	ENSBTAG00000012148;	exon:105469130-105469250,exon:105470185-105470262,exon:105480611-105480791	Cont1,Cont2,Cont3,PRL1,PRL2,PRL3	14,34,42,21,41,40	294,303,316,230,316,418	EHMT1
[truncated: 4,680 more rows]
